# Supplementary material for: 1-Chloro­acetyl-2,6-bis­(2-chloro­phen­yl)-3,5-dimethyl­piperidin-4-one
Source: Acta Crystallogr Sect E Struct Rep Online. 2010 Aug 11;66(Pt 9):o2284. doi: 10.1107/S1600536810031247 (PMC3007827; doi:10.1107/S1600536810031247)
Supplement: Supplementary file 1 [file e-66-o2284-sup1.cif]

##############################################################################
###                                                                        ###
###        Electronic paper (Acta Crystallographica Section E)             ###
###                                                                        ###
##############################################################################
#                                                                            #
# This CIF contains the data in a paper accepted for publication in Acta     #
# Crystallographica Section E. It conforms to the requirements of Notes      #
# for Authors for Section E, and has been peer reviewed under the auspices   #
# of the IUCr Commission on Journals.                                        #
#                                                                            #
# Full details of the Crystallographic Information File format               #
# are given in the paper "The Crystallographic Information File (CIF):       #
# a New Standard Archive File for Crystallography" by S. R. Hall, F. H.      #
# Allen and I. D. Brown [Acta Cryst. (1991), A47, 655-685].                  #
#                                                                            #
# The current version of the core CIF dictionary is obtainable from          #
# ftp://ftp.iucr.org/pub/cif_core.dic. The current version number is 2.4.    #
#                                                                            #
# Software is freely available for graphical display of the structure(s) in  #
# this CIF.  For information consult the CIF home page http://www.iucr.org/  #
# cif/home.html                                                              #
#                                                                            #
# This file may be used for bona fide research purposes within the           #
# scientific community so long as proper attribution is given to the journal # 
# article from which it was obtained.                                        #
#                                                                            #
##############################################################################
                                             
data_global
_audit_creation_method     'SHELXL-97'
_journal_date_recd_electronic     2010-07-15
_journal_date_accepted     2010-08-04
_journal_name_full     'Acta Crystallographica, Section E'
_journal_year     2010
_journal_volume     66
_journal_issue      9
_journal_page_first     o2284
_journal_page_last     o2284
_journal_paper_category     QO
_journal_coeditor_code     EZ2226
_publ_contact_author_name     'Yeon Tae Jeong'
_publ_contact_author_address
;
Department of Image Science and Engineering,
Pukyong National University, Busan 608-739, Republic of Korea
;
_publ_contact_author_email     'ytjeong@pknu.ac.kr'
_publ_contact_author_phone     '+82 51 629 6411'
_publ_section_title
;
1-Chloroacetyl-2,6-bis(2-chlorophenyl)-3,5-dimethylpiperidin-4-one
;
loop_
    _publ_author_name
    _publ_author_address
    'Ramachandran, R.'
;
 Department of Image Science and Engineering,
 Pukyong National University,
 Busan 608-739, Republic of Korea
;
    'Parthiban, P.'
;
 Department of Image Science and Engineering,
 Pukyong National University,
 Busan 608-739, Republic of Korea
;
    'Rani, M.'
;
  Department of Chemistry
  Annamalai University
  Annamalai Nagar 608 002
  Tamil Nadu
  India
;
    'Kabilan, S.'
;
 Department of Chemistry
 Annamalai University
 Annamalai Nagar 608 002
 Tamil Nadu
 India
;
    'Yeon Tae Jeong'
;
 Department of Image Science and Engineering,
 Pukyong National University,
 Busan 608-739, Republic of Korea
;
data_I
_audit_creation_method     SHELXL-97
_chemical_name_systematic
;
1-Chloroacetyl-2,6-bis(2-chlorophenyl)-3,5-dimethylpiperidin-4-one
;
_chemical_name_common     ?
_chemical_formula_moiety     'C21 H20 Cl3 N O2'
_chemical_formula_sum     'C21 H20 Cl3 N O2'
_chemical_formula_iupac     'C21 H20 Cl3 N O2'
_chemical_formula_weight     424.73
_chemical_melting_point     ?
_symmetry_cell_setting     monoclinic
_symmetry_space_group_name_H-M     'P 21/n'
_symmetry_space_group_name_Hall     '-P 2yn'
loop_
    _symmetry_equiv_pos_as_xyz
    'x, y, z'
    '-x+1/2, y+1/2, -z+1/2'
    '-x, -y, -z'
    'x-1/2, -y-1/2, z-1/2'
_cell_length_a     11.6295(4)
_cell_length_b     9.6955(3)
_cell_length_c     17.4743(5)
_cell_angle_alpha     90.00
_cell_angle_beta     90.4810(10)
_cell_angle_gamma     90.00
_cell_volume     1970.22(11)
_cell_formula_units_Z     4
_cell_measurement_reflns_used     5467
_cell_measurement_theta_min     2.10
_cell_measurement_theta_max     25.0
_cell_measurement_temperature     293(2)
_exptl_crystal_description     prism
_exptl_crystal_colour     colourless
_exptl_crystal_size_max     0.22
_exptl_crystal_size_mid     0.16
_exptl_crystal_size_min     0.16
_exptl_crystal_density_diffrn     1.432
_exptl_crystal_density_meas     ?
_exptl_crystal_density_method     'not measured'
_exptl_crystal_F_000     880
_exptl_absorpt_coefficient_mu     0.482
_exptl_absorpt_correction_type     multi-scan
_exptl_absorpt_process_details     '(Blessing, 1995)'
_exptl_absorpt_correction_T_min     0.9014
_exptl_absorpt_correction_T_max     0.9269
_exptl_special_details
;
;
_diffrn_ambient_temperature     293(2)
_diffrn_radiation_type     MoK\a
_diffrn_radiation_wavelength     0.71073
_diffrn_radiation_source     'fine-focus sealed tube'
_diffrn_radiation_monochromator     graphite
_diffrn_measurement_device_type     'Bruker Kappa APEXII CCD'
_diffrn_measurement_method     '\w and \f scan'
_diffrn_detector_area_resol_mean     ?
_diffrn_reflns_number     27536
_diffrn_reflns_av_R_equivalents     0.0230
_diffrn_reflns_av_sigmaI/netI     0.0216
_diffrn_reflns_theta_min     2.10
_diffrn_reflns_theta_max     32.09
_diffrn_reflns_theta_full     25.00
_diffrn_measured_fraction_theta_max     0.995
_diffrn_measured_fraction_theta_full     0.998
_diffrn_reflns_limit_h_min     -17
_diffrn_reflns_limit_h_max     17
_diffrn_reflns_limit_k_min     -14
_diffrn_reflns_limit_k_max     14
_diffrn_reflns_limit_l_min     -26
_diffrn_reflns_limit_l_max     26
_diffrn_standards_number     ?
_diffrn_standards_interval_count     ?
_diffrn_standards_interval_time     ?
_diffrn_standards_decay_%     0
_refine_special_details
;
Refinement of <i>F</i>^2^ against ALL reflections. The weighted <i>R</i>-factor
<i>wR</i> and goodness of fit <i>S</i> are based on <i>F</i>^2^, conventional
<i>R</i>-factors <i>R</i> are based on <i>F</i>, with <i>F</i> set to zero for
negative <i>F</i>^2^. The threshold expression of <i>F</i>^2^ >
\s(<i>F</i>^2^) is used only for calculating <i>R</i>-factors(gt) <i>etc</i>.
and is not relevant to the choice of reflections for refinement.
<i>R</i>-factors based on <i>F</i>^2^ are statistically about twice as large
as those based on <i>F</i>, and <i>R</i>- factors based on ALL data will be
even larger.
;
_reflns_number_total     6864
_reflns_number_gt     4998
_reflns_threshold_expression     I>2sigma(I)
_refine_ls_structure_factor_coef     Fsqd
_refine_ls_matrix_type     full
_refine_ls_R_factor_all     0.0651
_refine_ls_R_factor_gt     0.0446
_refine_ls_wR_factor_gt     0.1229
_refine_ls_wR_factor_ref     0.1412
_refine_ls_goodness_of_fit_ref     1.007
_refine_ls_restrained_S_all     1.007
_refine_ls_number_reflns     6864
_refine_ls_number_parameters     244
_refine_ls_number_restraints     0
_refine_ls_hydrogen_treatment     constr
_refine_ls_weighting_scheme     calc
_refine_ls_weighting_details
         'calc w=1/[\s^2^(Fo^2^)+(0.0727P)^2^+0.5226P] where P=(Fo^2^+2Fc^2^)/3'
_atom_sites_solution_hydrogens     geom
_atom_sites_solution_primary     direct
_atom_sites_solution_secondary     difmap
_refine_ls_shift/su_max     0.001
_refine_ls_shift/su_mean     0.000
_refine_diff_density_max     0.396
_refine_diff_density_min     -0.314
_refine_ls_extinction_method     none
_refine_ls_extinction_coef     ?
loop_
    _atom_type_symbol
    _atom_type_description
    _atom_type_scat_dispersion_real
    _atom_type_scat_dispersion_imag
    _atom_type_scat_source
    'C' 'C' 0.0033 0.0016
                         'International Tables Vol C Tables 4.2.6.8 and 6.1.1.4'
    'H' 'H' 0.0000 0.0000
                         'International Tables Vol C Tables 4.2.6.8 and 6.1.1.4'
    'N' 'N' 0.0061 0.0033
                         'International Tables Vol C Tables 4.2.6.8 and 6.1.1.4'
    'O' 'O' 0.0106 0.0060
                         'International Tables Vol C Tables 4.2.6.8 and 6.1.1.4'
    'Cl' 'Cl' 0.1484 0.1585
                         'International Tables Vol C Tables 4.2.6.8 and 6.1.1.4'
_computing_data_collection     'APEX2 (Bruker, 2004)'
_computing_cell_refinement     'APEX2 and SAINT (Bruker, 2004)'
_computing_data_reduction     'SAINT and XPREP (Bruker, 2004)'
_computing_structure_solution     'SIR92 (Altomare <i>et al.</i>, 1993)'
_computing_structure_refinement     'SHELXL97 (Sheldrick, 2008)'
_computing_molecular_graphics     'ORTEP-3 (Farrugia, 1997)'
_computing_publication_material     'SHELXL97 (Sheldrick, 2008)'
loop_
    _atom_site_type_symbol
    _atom_site_label
    _atom_site_fract_x
    _atom_site_fract_y
    _atom_site_fract_z
    _atom_site_U_iso_or_equiv
    _atom_site_adp_type
    _atom_site_calc_flag
    _atom_site_refinement_flags
    _atom_site_occupancy
    _atom_site_disorder_assembly
    _atom_site_disorder_group
    C C1 0.85514(12) 0.37161(13) -0.00740(8) 0.0341(3) Uani d . 1 . .
    H H1A 0.8746 0.4692 -0.0004 0.041 Uiso calc R 1 . .
    C C2 0.96025(12) 0.30363(15) -0.04343(8) 0.0385(3) Uani d . 1 . .
    H H2A 1.0237 0.3032 -0.0062 0.046 Uiso calc R 1 . .
    C C3 0.93368(13) 0.15720(15) -0.06701(9) 0.0415(3) Uani d . 1 . .
    C C4 0.80789(13) 0.11575(13) -0.07058(8) 0.0368(3) Uani d . 1 . .
    H H4A 0.7839 0.0981 -0.0178 0.044 Uiso calc R 1 . .
    C C5 0.73061(12) 0.23387(13) -0.10157(7) 0.0340(2) Uani d . 1 . .
    H H5A 0.7456 0.2437 -0.1564 0.041 Uiso calc R 1 . .
    C C6 0.82292(12) 0.31664(14) 0.07135(7) 0.0346(3) Uani d . 1 . .
    C C7 0.73896(13) 0.37879(15) 0.11624(8) 0.0393(3) Uani d . 1 . .
    C C8 0.70953(16) 0.32934(19) 0.18766(9) 0.0505(4) Uani d . 1 . .
    H H8A 0.6519 0.3724 0.2155 0.061 Uiso calc R 1 . .
    C C9 0.76589(18) 0.2157(2) 0.21762(9) 0.0562(4) Uani d . 1 . .
    H H9A 0.7457 0.1810 0.2653 0.067 Uiso calc R 1 . .
    C C10 0.85181(17) 0.15487(18) 0.17638(10) 0.0529(4) Uani d . 1 . .
    H H10A 0.8911 0.0794 0.1965 0.063 Uiso calc R 1 . .
    C C11 0.88047(14) 0.20513(16) 0.10491(9) 0.0432(3) Uani d . 1 . .
    H H11A 0.9400 0.1633 0.0783 0.052 Uiso calc R 1 . .
    C C12 0.99879(15) 0.37953(19) -0.11617(10) 0.0494(4) Uani d . 1 . .
    H H12A 1.0647 0.3339 -0.1371 0.074 Uiso calc R 1 . .
    H H12B 1.0184 0.4731 -0.1036 0.074 Uiso calc R 1 . .
    H H12C 0.9373 0.3790 -0.1532 0.074 Uiso calc R 1 . .
    C C13 0.79149(17) -0.01856(16) -0.11449(11) 0.0516(4) Uani d . 1 . .
    H H13A 0.8409 -0.0882 -0.0931 0.077 Uiso calc R 1 . .
    H H13B 0.8104 -0.0044 -0.1673 0.077 Uiso calc R 1 . .
    H H13C 0.7129 -0.0478 -0.1108 0.077 Uiso calc R 1 . .
    C C14 0.60451(13) 0.19672(14) -0.09241(8) 0.0380(3) Uani d . 1 . .
    C C15 0.53718(15) 0.14574(17) -0.15177(10) 0.0491(4) Uani d . 1 . .
    C C16 0.42350(17) 0.1070(2) -0.14119(13) 0.0619(5) Uani d . 1 . .
    H H16A 0.3809 0.0702 -0.1816 0.074 Uiso calc R 1 . .
    C C17 0.37424(16) 0.12352(19) -0.07036(14) 0.0614(5) Uani d . 1 . .
    H H17A 0.2978 0.0989 -0.0630 0.074 Uiso calc R 1 . .
    C C18 0.43777(16) 0.17623(19) -0.01064(12) 0.0548(4) Uani d . 1 . .
    H H18A 0.4041 0.1889 0.0369 0.066 Uiso calc R 1 . .
    C C19 0.55201(14) 0.21042(16) -0.02132(9) 0.0432(3) Uani d . 1 . .
    H H19A 0.5949 0.2434 0.0199 0.052 Uiso calc R 1 . .
    C C20 0.73202(12) 0.49115(14) -0.09783(8) 0.0379(3) Uani d . 1 . .
    C C21 0.63849(16) 0.48474(18) -0.15890(10) 0.0514(4) Uani d . 1 . .
    H H21A 0.5701 0.4434 -0.1374 0.062 Uiso calc R 1 . .
    H H21B 0.6640 0.4265 -0.2006 0.062 Uiso calc R 1 . .
    O O1 1.01004(12) 0.07846(14) -0.08337(10) 0.0692(4) Uani d . 1 . .
    O O2 0.77569(11) 0.59995(11) -0.07971(7) 0.0528(3) Uani d . 1 . .
    N N1 0.75946(10) 0.36719(11) -0.06397(6) 0.0326(2) Uani d . 1 . .
    Cl Cl1 0.66924(4) 0.52622(4) 0.08431(3) 0.05574(13) Uani d . 1 . .
    Cl Cl2 0.59251(5) 0.13268(7) -0.24418(3) 0.07505(18) Uani d . 1 . .
    Cl Cl3 0.60408(4) 0.64954(5) -0.19502(3) 0.06205(14) Uani d . 1 . .
loop_
    _atom_site_aniso_label
    _atom_site_aniso_U_11
    _atom_site_aniso_U_22
    _atom_site_aniso_U_33
    _atom_site_aniso_U_12
    _atom_site_aniso_U_13
    _atom_site_aniso_U_23
    C1 0.0384(6) 0.0286(6) 0.0353(6) 0.0014(5) -0.0026(5) 0.0020(4)
    C2 0.0353(6) 0.0382(7) 0.0421(7) 0.0015(5) 0.0007(5) 0.0047(5)
    C3 0.0434(7) 0.0362(7) 0.0452(7) 0.0071(6) 0.0061(6) 0.0042(5)
    C4 0.0440(7) 0.0285(6) 0.0379(6) 0.0028(5) 0.0056(5) -0.0003(5)
    C5 0.0386(6) 0.0313(6) 0.0320(6) 0.0013(5) 0.0025(5) -0.0023(4)
    C6 0.0407(6) 0.0305(6) 0.0325(6) 0.0025(5) -0.0022(5) -0.0009(5)
    C7 0.0441(7) 0.0364(6) 0.0373(6) 0.0048(5) -0.0030(5) -0.0051(5)
    C8 0.0543(9) 0.0583(9) 0.0390(7) 0.0055(7) 0.0056(7) -0.0077(7)
    C9 0.0723(11) 0.0619(10) 0.0345(7) 0.0008(9) 0.0044(7) 0.0058(7)
    C10 0.0677(11) 0.0490(9) 0.0419(8) 0.0094(8) -0.0027(7) 0.0106(6)
    C11 0.0509(8) 0.0402(7) 0.0386(7) 0.0104(6) -0.0005(6) 0.0041(6)
    C12 0.0462(8) 0.0539(9) 0.0482(8) -0.0054(7) 0.0069(7) 0.0089(7)
    C13 0.0646(10) 0.0333(7) 0.0571(9) 0.0017(7) 0.0077(8) -0.0078(6)
    C14 0.0404(7) 0.0328(6) 0.0410(7) -0.0012(5) 0.0011(5) -0.0040(5)
    C15 0.0493(8) 0.0474(8) 0.0504(8) -0.0004(7) -0.0060(7) -0.0089(7)
    C16 0.0525(10) 0.0523(10) 0.0804(13) -0.0082(8) -0.0200(9) -0.0034(9)
    C17 0.0431(9) 0.0483(9) 0.0929(15) -0.0075(7) 0.0031(9) 0.0139(9)
    C18 0.0503(9) 0.0458(8) 0.0686(11) -0.0028(7) 0.0156(8) 0.0093(8)
    C19 0.0464(8) 0.0377(7) 0.0455(7) -0.0033(6) 0.0074(6) -0.0003(6)
    C20 0.0412(7) 0.0346(6) 0.0379(6) 0.0049(5) 0.0015(5) 0.0057(5)
    C21 0.0559(9) 0.0466(8) 0.0516(9) 0.0061(7) -0.0126(7) 0.0126(7)
    O1 0.0535(7) 0.0504(7) 0.1039(12) 0.0162(6) 0.0167(7) -0.0077(7)
    O2 0.0664(8) 0.0322(5) 0.0596(7) -0.0005(5) -0.0111(6) 0.0084(5)
    N1 0.0375(5) 0.0277(5) 0.0325(5) 0.0015(4) -0.0017(4) 0.0018(4)
    Cl1 0.0653(3) 0.0465(2) 0.0555(2) 0.02331(18) 0.00334(19) -0.00359(17)
    Cl2 0.0761(3) 0.1018(4) 0.0471(2) 0.0034(3) -0.0109(2) -0.0279(2)
    Cl3 0.0654(3) 0.0601(3) 0.0607(3) 0.0222(2) -0.0028(2) 0.0202(2)
_geom_special_details
;
All e.s.d.'s (except the e.s.d. in the dihedral angle between two l.s. planes)
are estimated using the full covariance matrix. The cell e.s.d.'s are taken
into account individually in the estimation of e.s.d.'s in distances, angles
and torsion angles; correlations between e.s.d.'s in cell parameters are only
used when they are defined by crystal symmetry. An approximate (isotropic)
treatment of cell e.s.d.'s is used for estimating e.s.d.'s involving l.s.
planes.
;
loop_
    _geom_bond_atom_site_label_1
    _geom_bond_atom_site_label_2
    _geom_bond_site_symmetry_2
    _geom_bond_distance
    _geom_bond_publ_flag
    C1 N1 . 1.4828(17) ?
    C1 C6 . 1.5253(18) ?
    C1 C2 . 1.5291(19) ?
    C1 H1A . 0.9800 ?
    C2 C3 . 1.510(2) ?
    C2 C12 . 1.539(2) ?
    C2 H2A . 0.9800 ?
    C3 O1 . 1.2072(18) ?
    C3 C4 . 1.518(2) ?
    C4 C13 . 1.523(2) ?
    C4 C5 . 1.5506(19) ?
    C4 H4A . 0.9800 ?
    C5 N1 . 1.4871(17) ?
    C5 C14 . 1.520(2) ?
    C5 H5A . 0.9800 ?
    C6 C7 . 1.3946(19) ?
    C6 C11 . 1.3979(19) ?
    C7 C8 . 1.383(2) ?
    C7 Cl1 . 1.7333(15) ?
    C8 C9 . 1.382(3) ?
    C8 H8A . 0.9300 ?
    C9 C10 . 1.370(3) ?
    C9 H9A . 0.9300 ?
    C10 C11 . 1.384(2) ?
    C10 H10A . 0.9300 ?
    C11 H11A . 0.9300 ?
    C12 H12A . 0.9600 ?
    C12 H12B . 0.9600 ?
    C12 H12C . 0.9600 ?
    C13 H13A . 0.9600 ?
    C13 H13B . 0.9600 ?
    C13 H13C . 0.9600 ?
    C14 C15 . 1.386(2) ?
    C14 C19 . 1.395(2) ?
    C15 C16 . 1.388(3) ?
    C15 Cl2 . 1.7480(19) ?
    C16 C17 . 1.378(3) ?
    C16 H16A . 0.9300 ?
    C17 C18 . 1.372(3) ?
    C17 H17A . 0.9300 ?
    C18 C19 . 1.383(2) ?
    C18 H18A . 0.9300 ?
    C19 H19A . 0.9300 ?
    C20 O2 . 1.2117(19) ?
    C20 N1 . 1.3760(16) ?
    C20 C21 . 1.519(2) ?
    C21 Cl3 . 1.7628(16) ?
    C21 H21A . 0.9700 ?
    C21 H21B . 0.9700 ?
loop_
    _geom_angle_atom_site_label_1
    _geom_angle_atom_site_label_2
    _geom_angle_atom_site_label_3
    _geom_angle_site_symmetry_1
    _geom_angle_site_symmetry_3
    _geom_angle
    _geom_angle_publ_flag
    N1 C1 C6 . . 113.75(11) ?
    N1 C1 C2 . . 108.12(11) ?
    C6 C1 C2 . . 115.10(11) ?
    N1 C1 H1A . . 106.4 ?
    C6 C1 H1A . . 106.4 ?
    C2 C1 H1A . . 106.4 ?
    C3 C2 C1 . . 110.81(12) ?
    C3 C2 C12 . . 106.54(13) ?
    C1 C2 C12 . . 111.93(12) ?
    C3 C2 H2A . . 109.2 ?
    C1 C2 H2A . . 109.2 ?
    C12 C2 H2A . . 109.2 ?
    O1 C3 C2 . . 120.67(15) ?
    O1 C3 C4 . . 122.25(15) ?
    C2 C3 C4 . . 117.08(12) ?
    C3 C4 C13 . . 111.32(13) ?
    C3 C4 C5 . . 111.98(11) ?
    C13 C4 C5 . . 112.70(13) ?
    C3 C4 H4A . . 106.8 ?
    C13 C4 H4A . . 106.8 ?
    C5 C4 H4A . . 106.8 ?
    N1 C5 C14 . . 111.94(10) ?
    N1 C5 C4 . . 111.08(11) ?
    C14 C5 C4 . . 110.19(11) ?
    N1 C5 H5A . . 107.8 ?
    C14 C5 H5A . . 107.8 ?
    C4 C5 H5A . . 107.8 ?
    C7 C6 C11 . . 115.67(13) ?
    C7 C6 C1 . . 122.34(12) ?
    C11 C6 C1 . . 121.90(12) ?
    C8 C7 C6 . . 122.53(14) ?
    C8 C7 Cl1 . . 117.25(12) ?
    C6 C7 Cl1 . . 120.20(11) ?
    C9 C8 C7 . . 119.87(15) ?
    C9 C8 H8A . . 120.1 ?
    C7 C8 H8A . . 120.1 ?
    C10 C9 C8 . . 119.31(15) ?
    C10 C9 H9A . . 120.3 ?
    C8 C9 H9A . . 120.3 ?
    C9 C10 C11 . . 120.33(16) ?
    C9 C10 H10A . . 119.8 ?
    C11 C10 H10A . . 119.8 ?
    C10 C11 C6 . . 122.20(15) ?
    C10 C11 H11A . . 118.9 ?
    C6 C11 H11A . . 118.9 ?
    C2 C12 H12A . . 109.5 ?
    C2 C12 H12B . . 109.5 ?
    H12A C12 H12B . . 109.5 ?
    C2 C12 H12C . . 109.5 ?
    H12A C12 H12C . . 109.5 ?
    H12B C12 H12C . . 109.5 ?
    C4 C13 H13A . . 109.5 ?
    C4 C13 H13B . . 109.5 ?
    H13A C13 H13B . . 109.5 ?
    C4 C13 H13C . . 109.5 ?
    H13A C13 H13C . . 109.5 ?
    H13B C13 H13C . . 109.5 ?
    C15 C14 C19 . . 116.86(14) ?
    C15 C14 C5 . . 123.05(13) ?
    C19 C14 C5 . . 120.08(13) ?
    C14 C15 C16 . . 121.98(17) ?
    C14 C15 Cl2 . . 120.50(13) ?
    C16 C15 Cl2 . . 117.50(14) ?
    C17 C16 C15 . . 119.46(18) ?
    C17 C16 H16A . . 120.3 ?
    C15 C16 H16A . . 120.3 ?
    C18 C17 C16 . . 120.09(17) ?
    C18 C17 H17A . . 120.0 ?
    C16 C17 H17A . . 120.0 ?
    C17 C18 C19 . . 119.88(18) ?
    C17 C18 H18A . . 120.1 ?
    C19 C18 H18A . . 120.1 ?
    C18 C19 C14 . . 121.68(16) ?
    C18 C19 H19A . . 119.2 ?
    C14 C19 H19A . . 119.2 ?
    O2 C20 N1 . . 123.57(13) ?
    O2 C20 C21 . . 121.02(13) ?
    N1 C20 C21 . . 115.37(13) ?
    C20 C21 Cl3 . . 111.94(12) ?
    C20 C21 H21A . . 109.2 ?
    Cl3 C21 H21A . . 109.2 ?
    C20 C21 H21B . . 109.2 ?
    Cl3 C21 H21B . . 109.2 ?
    H21A C21 H21B . . 107.9 ?
    C20 N1 C1 . . 115.56(11) ?
    C20 N1 C5 . . 121.24(11) ?
    C1 N1 C5 . . 119.01(10) ?
loop_
    _geom_torsion_atom_site_label_1
    _geom_torsion_atom_site_label_2
    _geom_torsion_atom_site_label_3
    _geom_torsion_atom_site_label_4
    _geom_torsion_site_symmetry_1
    _geom_torsion_site_symmetry_2
    _geom_torsion_site_symmetry_3
    _geom_torsion_site_symmetry_4
    _geom_torsion
    _geom_torsion_publ_flag
    N1 C1 C2 C3 . . . . -58.03(14) ?
    C6 C1 C2 C3 . . . . 70.37(15) ?
    N1 C1 C2 C12 . . . . 60.74(15) ?
    C6 C1 C2 C12 . . . . -170.85(12) ?
    C1 C2 C3 O1 . . . . -166.27(15) ?
    C12 C2 C3 O1 . . . . 71.75(19) ?
    C1 C2 C3 C4 . . . . 14.92(17) ?
    C12 C2 C3 C4 . . . . -107.06(14) ?
    O1 C3 C4 C13 . . . . -13.9(2) ?
    C2 C3 C4 C13 . . . . 164.91(13) ?
    O1 C3 C4 C5 . . . . -141.05(16) ?
    C2 C3 C4 C5 . . . . 37.74(17) ?
    C3 C4 C5 N1 . . . . -46.40(15) ?
    C13 C4 C5 N1 . . . . -172.84(12) ?
    C3 C4 C5 C14 . . . . -171.04(11) ?
    C13 C4 C5 C14 . . . . 62.52(15) ?
    N1 C1 C6 C7 . . . . -62.84(17) ?
    C2 C1 C6 C7 . . . . 171.62(13) ?
    N1 C1 C6 C11 . . . . 120.85(14) ?
    C2 C1 C6 C11 . . . . -4.69(19) ?
    C11 C6 C7 C8 . . . . -3.4(2) ?
    C1 C6 C7 C8 . . . . -179.97(14) ?
    C11 C6 C7 Cl1 . . . . 174.97(12) ?
    C1 C6 C7 Cl1 . . . . -1.55(19) ?
    C6 C7 C8 C9 . . . . 1.4(3) ?
    Cl1 C7 C8 C9 . . . . -177.11(14) ?
    C7 C8 C9 C10 . . . . 1.0(3) ?
    C8 C9 C10 C11 . . . . -1.1(3) ?
    C9 C10 C11 C6 . . . . -1.2(3) ?
    C7 C6 C11 C10 . . . . 3.4(2) ?
    C1 C6 C11 C10 . . . . 179.89(15) ?
    N1 C5 C14 C15 . . . . 136.19(14) ?
    C4 C5 C14 C15 . . . . -99.67(16) ?
    N1 C5 C14 C19 . . . . -45.29(17) ?
    C4 C5 C14 C19 . . . . 78.86(16) ?
    C19 C14 C15 C16 . . . . -1.4(2) ?
    C5 C14 C15 C16 . . . . 177.20(16) ?
    C19 C14 C15 Cl2 . . . . 176.79(12) ?
    C5 C14 C15 Cl2 . . . . -4.6(2) ?
    C14 C15 C16 C17 . . . . 2.2(3) ?
    Cl2 C15 C16 C17 . . . . -176.06(15) ?
    C15 C16 C17 C18 . . . . -0.8(3) ?
    C16 C17 C18 C19 . . . . -1.2(3) ?
    C17 C18 C19 C14 . . . . 2.0(3) ?
    C15 C14 C19 C18 . . . . -0.7(2) ?
    C5 C14 C19 C18 . . . . -179.31(14) ?
    O2 C20 C21 Cl3 . . . . -1.2(2) ?
    N1 C20 C21 Cl3 . . . . 176.76(11) ?
    O2 C20 N1 C1 . . . . -5.4(2) ?
    C21 C20 N1 C1 . . . . 176.75(13) ?
    O2 C20 N1 C5 . . . . -162.10(14) ?
    C21 C20 N1 C5 . . . . 20.01(19) ?
    C6 C1 N1 C20 . . . . 123.99(12) ?
    C2 C1 N1 C20 . . . . -106.85(13) ?
    C6 C1 N1 C5 . . . . -78.72(14) ?
    C2 C1 N1 C5 . . . . 50.45(14) ?
    C14 C5 N1 C20 . . . . -78.22(15) ?
    C4 C5 N1 C20 . . . . 158.14(12) ?
    C14 C5 N1 C1 . . . . 125.81(12) ?
    C4 C5 N1 C1 . . . . 2.17(16) ?
