# Supplementary material for: 1-Chloro­acetyl-2,6-bis­(2-chloro­phen­yl)-3,5-dimethyl­piperidin-4-one
Source: Acta Crystallogr Sect E Struct Rep Online. 2010 Aug 11;66(Pt 9):o2284. doi: 10.1107/S1600536810031247 (PMC3007827; doi:10.1107/S1600536810031247)
Supplement: Supplementary file 2 [file e-66-o2284-Isup2.hkl]

#
# h,k,l, Fc-squared, Fo-squared, sigma(Fo-squared) and status flag
#
data_I
_shelx_title ' dmcac in P2(1)/n'
_shelx_refln_list_code          4
_shelx_F_calc_maximum      198.38
_exptl_crystal_F_000       880.00
_reflns_d_resolution_high  0.6689
 
loop_
 _symmetry_equiv_pos_as_xyz
 'x, y, z'
 '-x+1/2, y+1/2, -z+1/2'
 '-x, -y, -z'
 'x-1/2, -y-1/2, z-1/2'
 
_cell_length_a    11.6295
_cell_length_b     9.6955
_cell_length_c    17.4743
_cell_angle_alpha  90.000
_cell_angle_beta   90.481
_cell_angle_gamma  90.000
 
_shelx_F_squared_multiplier     1.000
 
loop_
 _refln_index_h
 _refln_index_k
 _refln_index_l
 _refln_F_squared_calc
 _refln_F_squared_meas
 _refln_F_squared_sigma
 _refln_observed_status
   2   0   0     3268.73     3330.60    109.93 o
   4   0   0      452.26      361.22      4.50 o
   6   0   0     2377.05     2664.44     32.62 o
   8   0   0      312.76      302.07      4.87 o
  10   0   0       15.78       14.18      1.87 o
  12   0   0       73.49       90.16     12.75 o
  14   0   0       31.14       42.33      5.54 o
  16   0   0        0.69        0.97      3.97 o
   1   1   0       11.33       15.24      1.19 o
   2   1   0     7467.73     7927.73     67.69 o
   3   1   0     8516.36     9024.85     73.57 o
   4   1   0      109.05      127.21      1.47 o
   5   1   0     2457.33     2677.20     22.05 o
   6   1   0      906.23      918.19      8.02 o
   7   1   0      298.23      301.78      3.20 o
   8   1   0      248.53      283.78      3.90 o
   9   1   0       21.55       20.26      1.02 o
  10   1   0       68.86       65.77      2.30 o
  11   1   0       37.77       38.60      1.87 o
  12   1   0        0.81       -0.41      1.60 o
  13   1   0        1.16       -1.08      1.67 o
  14   1   0       42.64       41.79      2.75 o
  15   1   0        3.20        5.22      2.09 o
  16   1   0        0.00        2.71      3.97 o
  17   1   0        1.54       -2.66      2.87 o
   0   2   0      862.87      891.42     11.26 o
   1   2   0     1810.98     1927.83     17.43 o
   2   2   0     2970.98     3115.50     26.50 o
   3   2   0     7424.27     8047.50     71.50 o
   4   2   0       16.18       12.66      0.67 o
   5   2   0        4.74        4.68      0.53 o
   6   2   0     3227.62     3472.45     28.57 o
   7   2   0      572.31      560.81      5.56 o
   8   2   0       17.75       15.91      0.86 o
   9   2   0      993.73      996.79     12.17 o
  10   2   0        0.06        1.37      1.27 o
  11   2   0      151.71      146.13      3.56 o
  12   2   0      131.99      122.13      3.78 o
  13   2   0       60.14       61.02      2.93 o
  14   2   0       31.08       31.05      2.51 o
  15   2   0        2.63        8.39      3.55 o
  16   2   0        0.47        1.23      2.78 o
  17   2   0       19.63       29.45      4.00 o
   1   3   0     8801.39     9802.00     95.38 o
   2   3   0     1097.90     1169.87     11.49 o
   3   3   0      291.71      272.19      3.30 o
   4   3   0      200.58      197.46      2.64 o
   5   3   0      914.17      888.79      9.17 o
   6   3   0       84.83       75.83      3.19 o
   7   3   0        1.40        0.80      0.84 o
   8   3   0        2.74        1.77      0.82 o
   9   3   0      380.31      393.45      5.74 o
  10   3   0      169.63      181.19      3.67 o
  11   3   0        8.92        4.89      1.56 o
  12   3   0        0.01       -0.35      1.70 o
  13   3   0       51.21       36.93      2.54 o
  14   3   0        1.54        0.04      2.03 o
  15   3   0       29.93       29.40      3.87 o
  16   3   0        0.30       -0.12      2.87 o
   0   4   0    12322.42    13377.36    180.87 o
   1   4   0      254.80      271.07      4.92 o
   2   4   0     2060.08     2090.20     21.76 o
   3   4   0     3567.02     3573.40     42.21 o
   4   4   0      197.20      162.38      2.41 o
   5   4   0      101.07       84.59      2.01 o
   6   4   0     1716.86     1827.10     18.23 o
   7   4   0     1698.03     1689.93     17.85 o
   8   4   0      128.67      129.03      2.64 o
   9   4   0      124.61      113.09      2.85 o
  10   4   0      273.37      291.33      4.88 o
  11   4   0       91.63       91.66      3.34 o
  12   4   0       21.10       21.64      2.22 o
  13   4   0        4.00       10.04      2.18 o
  14   4   0        0.59       -2.21      2.21 o
  15   4   0        0.74       -0.82      2.66 o
  16   4   0        5.16       10.87      3.26 o
   1   5   0      186.05      172.23      3.83 o
   2   5   0     1045.89     1190.32     13.84 o
   3   5   0     3180.54     3384.40     32.59 o
   4   5   0      188.50      152.21      2.42 o
   5   5   0       10.11        8.65      1.05 o
   6   5   0      168.56      162.69      2.45 o
   7   5   0       75.77       70.79      2.42 o
   8   5   0       54.05       58.82      2.24 o
   9   5   0      142.85      128.62      3.15 o
  10   5   0      104.49       97.43      2.85 o
  11   5   0       69.04       74.24      3.19 o
  12   5   0       59.86       61.01      3.02 o
  13   5   0       94.79       91.32      4.34 o
  14   5   0        1.49        1.86      2.82 o
  15   5   0        3.86       -2.78      2.88 o
  16   5   0        0.50       -1.25      2.79 o
   0   6   0     4220.15     4626.45     72.39 o
   1   6   0      310.83      346.08      5.32 o
   2   6   0        4.37        0.83      0.89 o
   3   6   0      593.20      600.39      7.05 o
   4   6   0     1894.27     1921.97     20.30 o
   5   6   0      132.56      125.95      2.51 o
   6   6   0        0.02       -0.26      0.84 o
   7   6   0        7.04        4.04      1.24 o
   8   6   0       17.20       15.13      1.70 o
   9   6   0      385.39      369.44      5.87 o
  10   6   0       46.26       44.09      2.10 o
  11   6   0       95.38      101.51      3.73 o
  12   6   0        2.47        1.95      3.18 o
  13   6   0        1.20       -2.76      2.76 o
  14   6   0        9.91       10.51      3.22 o
  15   6   0       11.82       10.36      3.21 o
   1   7   0      130.40      121.26      2.70 o
   2   7   0      424.82      418.04      5.91 o
   3   7   0      670.73      687.64      8.10 o
   4   7   0       44.22       43.16      1.73 o
   5   7   0       16.63       18.71      1.25 o
   6   7   0       42.48       39.78      2.00 o
   7   7   0      176.38      152.74      3.40 o
   8   7   0      117.87      120.91      3.30 o
   9   7   0       23.61       21.68      2.00 o
  10   7   0       26.31       20.31      2.32 o
  11   7   0        9.66        6.89      2.38 o
  12   7   0        0.24       -2.77      3.23 o
  13   7   0        1.20       -4.35      4.35 o
  14   7   0        7.56       11.60      3.27 o
  15   7   0       22.06       15.02      5.73 o
   0   8   0     1297.78     1303.05     22.21 o
   1   8   0        4.43        6.68      1.30 o
   2   8   0      542.80      525.13      7.34 o
   3   8   0     1198.03     1243.12     13.85 o
   4   8   0        0.10       -0.25      1.14 o
   5   8   0      255.28      261.70      5.07 o
   6   8   0      150.21      140.70      3.70 o
   7   8   0      121.67       96.96      3.04 o
   8   8   0      161.76      158.65      3.74 o
   9   8   0       11.72        4.16      2.03 o
  10   8   0       27.70       22.86      2.88 o
  11   8   0        4.18       -2.63      2.85 o
  12   8   0       60.51       54.86      5.26 o
  13   8   0       67.98       63.19      4.79 o
  14   8   0       10.63       12.67      3.62 o
   1   9   0      185.50      166.11      3.62 o
   2   9   0      267.79      270.92      5.26 o
   3   9   0       12.34        9.77      1.46 o
   4   9   0       58.68       59.37      2.57 o
   5   9   0       40.26       40.90      2.32 o
   6   9   0       80.00       75.13      3.04 o
   7   9   0        3.72        2.76      1.83 o
   8   9   0        5.95       10.05      2.79 o
   9   9   0       52.92       49.49      7.86 o
  10   9   0       53.96       53.04      4.51 o
  11   9   0        0.03       -0.60      3.05 o
  12   9   0        9.39        8.89      3.36 o
  13   9   0        0.18       -2.54      3.70 o
   0  10   0       52.12       37.93      3.73 o
   1  10   0       32.37       27.80      2.48 o
   2  10   0       17.54       20.19      2.40 o
   3  10   0       20.20       21.61      2.44 o
   4  10   0       35.03       42.92      2.98 o
   5  10   0        0.44        2.36      2.02 o
   6  10   0        4.13        2.03      2.17 o
   7  10   0      273.37      288.99      7.88 o
   8  10   0        0.73        0.56      2.63 o
   9  10   0      120.53      124.01     10.44 o
  10  10   0       12.55       11.52      3.43 o
  11  10   0        3.36        1.83      3.21 o
  12  10   0        6.11        4.54      2.93 o
   1  11   0        0.35       -1.85      1.85 o
   2  11   0        2.48       -0.84      2.08 o
   3  11   0        4.92        3.52      2.28 o
   4  11   0       95.98       98.56      4.26 o
   5  11   0        2.30       -1.15      2.34 o
   6  11   0        4.95        5.44      2.89 o
   7  11   0       63.66       66.07      4.30 o
   8  11   0       85.76       83.27      5.68 o
   9  11   0       13.55       13.43      3.93 o
  10  11   0       14.12       15.78      3.89 o
  11  11   0       84.40       84.91      5.76 o
   0  12   0       94.22       82.94     13.91 o
   1  12   0       11.04        7.84      2.75 o
   2  12   0        5.68        4.42      3.01 o
   3  12   0       49.46       54.97      3.61 o
   4  12   0        1.03        0.01      2.45 o
   5  12   0       86.78       91.69      5.09 o
   6  12   0        0.31       -2.85      2.85 o
   7  12   0        5.04        4.85      4.27 o
   8  12   0        1.08       -0.21      3.52 o
   9  12   0        2.16       -3.47      3.47 o
   1  13   0       84.20       88.86      4.52 o
   2  13   0        0.10       -1.46      2.69 o
   3  13   0        2.45       -2.89      2.89 o
   4  13   0       12.27        9.04      3.50 o
   5  13   0       53.56       51.13      4.45 o
   6  13   0        0.34       -3.16      3.16 o
   7  13   0        7.19        6.36      4.14 o
   0  14   0        0.04       -1.54      4.01 o
   1  14   0       33.80       42.96      3.98 o
   2  14   0       25.12       23.13      3.58 o
   3  14   0        0.68        0.48      3.88 o
   4  14   0        0.57       -4.18      4.18 o
 -17   0   1       29.22       43.59      5.92 o
 -15   0   1       42.61       39.44      5.28 o
 -13   0   1       19.46       19.51      3.14 o
 -11   0   1      209.65      207.44      8.63 o
  -9   0   1       20.90       23.84      1.69 o
  -7   0   1      912.21      728.10      9.89 o
  -5   0   1    10546.13    12290.39    165.49 o
  -3   0   1    16154.08    16803.40    185.92 o
  -1   0   1     1498.81     1509.31     76.29 o
   1   0   1     2918.12     3051.98     60.40 o
   3   0   1     1946.62     2229.82     30.37 o
   5   0   1      372.56      355.03      8.44 o
   7   0   1     3782.81     3821.10     46.44 o
   9   0   1      571.84      545.81      8.82 o
  11   0   1      152.65      162.60      5.72 o
  13   0   1       23.22       21.90      2.97 o
  15   0   1       43.01       50.63      3.93 o
  17   0   1        1.04        0.55      4.02 o
 -17   1   1        2.68       -0.05      3.17 o
 -16   1   1       18.68       34.48      3.97 o
 -15   1   1       41.26       53.26      4.23 o
 -14   1   1        0.40       -1.89      1.89 o
 -13   1   1        6.32        2.26      1.84 o
 -12   1   1      129.10      135.55      4.23 o
 -11   1   1       51.98       58.78      2.26 o
 -10   1   1      281.54      274.19      4.54 o
  -9   1   1       40.78       45.41      1.40 o
  -8   1   1      362.94      411.25      4.67 o
  -7   1   1        5.02        1.83      0.70 o
  -6   1   1      683.96      732.39      7.30 o
  -5   1   1       38.06       33.20      1.84 o
  -4   1   1        4.76        5.33      0.50 o
  -3   1   1     1581.87     1690.38     14.03 o
  -2   1   1     6880.42     7605.29     57.34 o
  -1   1   1    16001.27    17016.90    174.01 o
   0   1   1     3030.41     3173.15     57.57 o
   1   1   1     3412.32     3484.49     90.22 o
   2   1   1     9694.00    10569.74     95.83 o
   3   1   1      616.65      694.06     11.64 o
   4   1   1      120.72      127.70      1.59 o
   5   1   1     1625.32     1739.04     14.47 o
   6   1   1        1.49        4.32      0.59 o
   7   1   1      165.83      160.46      2.06 o
   8   1   1        9.03        7.28      0.71 o
   9   1   1      326.33      348.81      7.03 o
  10   1   1      130.24      139.35      3.01 o
  11   1   1        2.41        3.23      1.49 o
  12   1   1      109.58      103.44      3.40 o
  13   1   1        6.77        4.47      1.73 o
  14   1   1       85.90       88.27      3.61 o
  15   1   1        2.65        4.84      2.02 o
  16   1   1        1.16        1.70      2.48 o
  17   1   1        2.31        2.88      2.76 o
 -17   2   1        1.29        0.54      3.11 o
 -16   2   1       37.75       45.20      4.21 o
 -15   2   1       29.05       30.66      3.69 o
 -14   2   1        2.72        3.41      2.13 o
 -13   2   1       56.24       53.24      2.79 o
 -12   2   1      103.29      112.66      3.77 o
 -11   2   1        0.80       -0.92      1.29 o
 -10   2   1      575.18      541.66      7.51 o
  -9   2   1      592.41      608.95      7.45 o
  -8   2   1      353.72      381.26      4.44 o
  -7   2   1      560.06      586.69      6.16 o
  -6   2   1     4003.06     4170.38     40.24 o
  -5   2   1        6.63       10.61      0.67 o
  -4   2   1     1388.97     1371.94     14.46 o
  -3   2   1       51.92       67.06      1.30 o
  -2   2   1     1013.10     1103.01     10.26 o
  -1   2   1      504.27      590.22      5.96 o
   0   2   1    20889.01    22651.75    202.71 o
   1   2   1      789.43      934.15      8.60 o
   2   2   1     1496.79     1730.55     14.21 o
   3   2   1     9243.67     9995.44     84.72 o
   4   2   1     1890.93     1896.99     16.36 o
   5   2   1      124.18      104.45      1.52 o
   6   2   1     2367.06     2506.03     20.76 o
   7   2   1      225.07      221.58      2.56 o
   8   2   1      511.09      561.96      6.50 o
   9   2   1      342.46      326.83      4.04 o
  10   2   1      481.02      517.61      7.09 o
  11   2   1       12.20       11.99      2.13 o
  12   2   1       61.29       60.72      2.78 o
  13   2   1       31.61       33.82      2.34 o
  14   2   1      100.65      118.75      3.95 o
  15   2   1        2.11       -0.73      1.89 o
  16   2   1        1.09       -0.24      2.51 o
  17   2   1        5.99        6.11      2.96 o
 -16   3   1        0.74       -2.92      3.83 o
 -15   3   1        7.19        7.43      5.16 o
 -14   3   1        0.38       -2.31      2.31 o
 -13   3   1       20.09       23.17      2.42 o
 -12   3   1       78.33       70.66      3.13 o
 -11   3   1       32.70       22.10      1.69 o
 -10   3   1      664.14      636.60      8.59 o
  -9   3   1       91.02       82.63      3.75 o
  -8   3   1       46.18       46.40      1.47 o
  -7   3   1      146.99      150.77      2.36 o
  -6   3   1      322.44      357.13      4.32 o
  -5   3   1      663.04      705.36      7.97 o
  -4   3   1     1870.01     2061.49     20.17 o
  -3   3   1     1538.93     1613.44     15.75 o
  -2   3   1       27.93       41.80      1.31 o
  -1   3   1     1130.81     1295.12     12.73 o
   0   3   1     3101.36     3254.56     31.23 o
   1   3   1     2833.87     3065.00     31.21 o
   2   3   1     1767.85     1965.58     17.75 o
   3   3   1       29.70       17.31      1.10 o
   4   3   1     2124.40     2369.91     20.39 o
   5   3   1       70.10       69.43      1.32 o
   6   3   1      516.71      557.14      6.31 o
   7   3   1        1.28        3.33      0.70 o
   8   3   1      647.68      617.64      7.39 o
   9   3   1      267.72      262.35      4.36 o
  10   3   1       39.99       42.89      1.85 o
  11   3   1       43.03       35.42      2.17 o
  12   3   1       68.38       59.82      2.85 o
  13   3   1        0.02       -0.63      1.78 o
  14   3   1       13.89        8.91      2.09 o
  15   3   1        0.13       -0.56      2.36 o
  16   3   1        6.25       11.17      2.96 o
 -16   4   1       23.12       26.54      9.58 o
 -15   4   1       10.49       13.80      3.30 o
 -14   4   1       14.40       12.80      6.66 o
 -13   4   1      436.97      449.59      8.65 o
 -12   4   1        0.03        1.25      1.90 o
 -11   4   1        0.05        0.03      1.41 o
 -10   4   1      341.08      320.07      5.26 o
  -9   4   1      573.16      521.80      7.27 o
  -8   4   1      223.30      244.08      3.84 o
  -7   4   1       18.35       24.28      1.12 o
  -6   4   1        0.29        1.95      0.56 o
  -5   4   1     1719.82     1874.42     19.85 o
  -4   4   1      345.68      322.85      5.34 o
  -3   4   1      265.21      205.02      2.61 o
  -2   4   1       20.91       17.53      0.79 o
  -1   4   1     2337.21     2348.82     24.34 o
   0   4   1     1522.37     1552.54     16.29 o
   1   4   1       52.28       82.64      1.95 o
   2   4   1       46.81       85.71      1.61 o
   3   4   1     7117.22     7770.45     73.30 o
   4   4   1     1286.33     1314.10     12.31 o
   5   4   1     1346.38     1452.56     13.59 o
   6   4   1       20.70       31.16      0.97 o
   7   4   1      369.11      391.91      5.83 o
   8   4   1        0.09       -0.99      0.99 o
   9   4   1       71.93       72.29      2.39 o
  10   4   1        0.00        2.22      1.66 o
  11   4   1       40.96       45.41      3.00 o
  12   4   1        7.55        7.84      1.84 o
  13   4   1        1.81        1.06      2.12 o
  14   4   1       20.67       25.58      5.08 o
  15   4   1        0.30        3.60      2.76 o
  16   4   1        9.54       13.56      3.00 o
 -16   5   1        2.16        0.87      3.32 o
 -15   5   1        2.71        0.91      5.45 o
 -14   5   1       19.32       22.19      4.08 o
 -13   5   1       18.76       17.11      3.36 o
 -12   5   1       15.11        7.33      2.47 o
 -11   5   1       53.61       57.00      2.61 o
 -10   5   1       33.90       29.91      1.90 o
  -9   5   1      117.16      105.99      2.93 o
  -8   5   1       48.48       49.64      1.95 o
  -7   5   1     1152.89     1072.78     21.09 o
  -6   5   1     1047.81     1064.58     12.87 o
  -5   5   1      234.09      246.78      3.25 o
  -4   5   1      223.47      213.57      3.84 o
  -3   5   1       50.99       47.44      1.35 o
  -2   5   1      187.47      261.37      3.82 o
  -1   5   1      652.45      711.25      8.63 o
   0   5   1        8.23        8.46      0.78 o
   1   5   1     1853.42     2058.29     21.55 o
   2   5   1        1.27        8.60      1.18 o
   3   5   1     2373.29     2586.47     26.72 o
   4   5   1      218.09      244.87      3.14 o
   5   5   1        0.06       -0.66      0.66 o
   6   5   1     1553.39     1621.29     15.28 o
   7   5   1      224.07      218.51      3.50 o
   8   5   1      175.04      160.95      4.92 o
   9   5   1      113.86       96.13      2.54 o
  10   5   1       36.63       41.27      2.34 o
  11   5   1       57.38       51.96      2.71 o
  12   5   1        0.83       -1.00      1.80 o
  13   5   1       19.09       21.15      2.33 o
  14   5   1        5.58        5.12      2.30 o
  15   5   1        8.42        5.81      2.76 o
  16   5   1        1.07        0.60      2.77 o
 -15   6   1        0.79       -2.83      6.98 o
 -14   6   1        1.66        2.28      3.05 o
 -13   6   1        0.05       -2.81      2.81 o
 -12   6   1        9.43        5.31      2.41 o
 -11   6   1       41.73       38.74      4.42 o
 -10   6   1      188.31      195.46      4.70 o
  -9   6   1       46.62       49.58      2.20 o
  -8   6   1       47.30       44.09      2.01 o
  -7   6   1      661.58      613.00      8.29 o
  -6   6   1     1558.89     1417.75     16.86 o
  -5   6   1       19.48       21.56      1.11 o
  -4   6   1        0.37        2.89      0.83 o
  -3   6   1     1296.39     1339.88     15.75 o
  -2   6   1      992.82     1055.42     12.63 o
  -1   6   1      153.17      154.11      2.91 o
   0   6   1     4184.08     4347.32     48.17 o
   1   6   1      431.34      437.10      6.07 o
   2   6   1      453.28      462.02      6.17 o
   3   6   1      618.40      662.38      8.25 o
   4   6   1     1466.38     1391.40     16.10 o
   5   6   1      230.74      237.68      3.29 o
   6   6   1        0.31       -0.83      0.83 o
   7   6   1       67.28       67.08      1.95 o
   8   6   1        6.43       -1.55      1.55 o
   9   6   1       31.53       25.37      1.91 o
  10   6   1        9.12        7.78      1.68 o
  11   6   1       62.76       58.69      2.87 o
  12   6   1       32.78       35.13      2.54 o
  13   6   1       14.75        9.27      2.53 o
  14   6   1       25.02       29.40      5.75 o
  15   6   1       11.94       10.93      3.00 o
 -15   7   1        0.02       -1.34      3.36 o
 -14   7   1        1.71       -2.92      5.16 o
 -13   7   1        4.36        2.81      3.17 o
 -12   7   1       10.81       12.64      3.34 o
 -11   7   1      104.89      104.71      4.67 o
 -10   7   1      108.68       96.37      3.90 o
  -9   7   1       20.01       20.41      1.85 o
  -8   7   1     1056.57     1005.97     12.86 o
  -7   7   1        7.12        6.45      1.46 o
  -6   7   1        0.16       -1.15      1.15 o
  -5   7   1      522.59      514.35      6.44 o
  -4   7   1       14.24        8.63      1.04 o
  -3   7   1       39.35       35.88      1.61 o
  -2   7   1      329.06      333.65      5.03 o
  -1   7   1      120.63      102.54      2.51 o
   0   7   1     1299.18     1382.85     16.31 o
   1   7   1      223.80      208.88      3.63 o
   2   7   1        9.18       12.68      1.19 o
   3   7   1      553.62      571.92      6.93 o
   4   7   1        4.39        0.34      0.72 o
   5   7   1       37.34       29.03      1.48 o
   6   7   1       49.94       40.83      1.73 o
   7   7   1      225.46      237.86      4.41 o
   8   7   1       34.39       34.59      2.20 o
   9   7   1       97.91       98.16      3.25 o
  10   7   1        6.59        3.25      1.98 o
  11   7   1        2.44        1.71      2.03 o
  12   7   1      111.28      108.70      5.01 o
  13   7   1       16.56       14.68      3.25 o
  14   7   1        0.77       -1.27      2.92 o
  15   7   1        2.76       10.49      7.76 o
 -14   8   1        0.74        5.40      3.42 o
 -13   8   1        0.01        3.16      5.26 o
 -12   8   1        3.08        1.55      3.09 o
 -11   8   1       31.91       32.51      3.97 o
 -10   8   1        3.25       -2.41      2.41 o
  -9   8   1       36.44       32.57      2.36 o
  -8   8   1       11.75       14.18      1.91 o
  -7   8   1      116.67      116.01      3.23 o
  -6   8   1      276.52      290.64      5.04 o
  -5   8   1       83.34       80.28      3.02 o
  -4   8   1     1105.66     1099.03     12.44 o
  -3   8   1        1.86        2.52      1.35 o
  -2   8   1      807.86      817.10     10.48 o
  -1   8   1      139.90      140.88      3.19 o
   0   8   1        9.77        7.81      1.33 o
   1   8   1      534.20      496.60      7.88 o
   2   8   1        8.47        8.83      1.42 o
   3   8   1        0.31       -0.11      1.21 o
   4   8   1      222.00      194.99      4.13 o
   5   8   1       37.87       37.51      1.75 o
   6   8   1       92.19       91.64      3.12 o
   7   8   1       11.38       13.82      1.65 o
   8   8   1       43.91       43.31      2.38 o
   9   8   1       59.95       58.23      2.94 o
  10   8   1      109.53      110.86      4.59 o
  11   8   1        1.59       -2.38      2.38 o
  12   8   1       81.61       89.02      5.46 o
  13   8   1       11.59        9.23      3.26 o
  14   8   1       14.94       12.51      6.43 o
 -13   9   1        5.79        4.15      3.58 o
 -12   9   1       17.35       12.98      3.06 o
 -11   9   1       34.42       35.71      4.21 o
 -10   9   1       43.63       39.53      4.29 o
  -9   9   1        0.73       -2.49      2.49 o
  -8   9   1       28.59       23.93      2.66 o
  -7   9   1       25.98       24.11      2.49 o
  -6   9   1       40.98       43.86      2.50 o
  -5   9   1      683.68      653.13      9.98 o
  -4   9   1      141.62      136.09      3.68 o
  -3   9   1      234.50      238.65      4.30 o
  -2   9   1       47.46       43.88      2.28 o
  -1   9   1        2.73       -0.88      1.31 o
   0   9   1        8.16        3.71      1.66 o
   1   9   1       34.50       31.48      2.04 o
   2   9   1        4.08        3.11      1.51 o
   3   9   1       80.00       70.80      2.49 o
   4   9   1        5.54        6.79      1.42 o
   5   9   1       14.95       15.18      1.85 o
   6   9   1       18.89       17.01      2.45 o
   7   9   1      215.19      200.45      5.20 o
   8   9   1       98.91       95.19      3.96 o
   9   9   1      200.58      193.21      7.37 o
  10   9   1      186.15      182.77      7.31 o
  11   9   1        0.39       -2.70      2.70 o
  12   9   1       20.54       19.72      3.61 o
  13   9   1       13.45        9.10      3.85 o
 -12  10   1       32.05       32.71      6.91 o
 -11  10   1        2.12       -2.15      3.40 o
 -10  10   1       14.07       19.96      4.02 o
  -9  10   1        7.01        3.10      2.92 o
  -8  10   1        9.54        9.59      3.37 o
  -7  10   1       17.79       23.36      2.75 o
  -6  10   1       29.96       35.91      2.93 o
  -5  10   1       74.88       74.92      3.66 o
  -4  10   1       17.50       19.60      2.45 o
  -3  10   1      226.93      237.67      5.79 o
  -2  10   1      188.93      188.18      5.13 o
  -1  10   1        2.10        2.95      2.62 o
   0  10   1       78.56       96.43      3.89 o
   1  10   1       11.50        8.05      2.15 o
   2  10   1        3.24       -0.05      1.92 o
   3  10   1       87.88       98.90      3.25 o
   4  10   1        0.72        4.49      2.08 o
   5  10   1      180.18      181.44      5.16 o
   6  10   1      234.51      240.92      6.97 o
   7  10   1       92.10      105.46      5.04 o
   8  10   1       31.15       32.42      4.06 o
   9  10   1       11.38       12.39      3.48 o
  10  10   1       19.05       15.18      3.55 o
  11  10   1        5.32        5.24      3.33 o
  12  10   1       32.62       37.86      4.34 o
 -11  11   1       29.31       33.91      4.80 o
 -10  11   1        4.55       -3.56      3.56 o
  -9  11   1       33.30       29.40      4.38 o
  -8  11   1        0.45       -1.99      2.89 o
  -7  11   1       25.91       26.86      3.58 o
  -6  11   1       12.47       12.30      2.76 o
  -5  11   1        0.28        2.68      2.38 o
  -4  11   1       36.14       36.34      2.98 o
  -3  11   1       29.44       27.67      2.74 o
  -2  11   1       14.64       15.08      2.43 o
  -1  11   1       71.67       70.20      3.47 o
   0  11   1        0.03       -2.01      2.01 o
   1  11   1       94.13      102.20      4.24 o
   2  11   1        2.83       -0.13      1.79 o
   3  11   1      179.21      196.07      5.66 o
   4  11   1       12.11       18.02      2.75 o
   5  11   1       86.59       75.53      4.68 o
   6  11   1       29.26       21.63      4.32 o
   7  11   1       21.14       19.71      3.89 o
   8  11   1        1.48        3.24      3.38 o
   9  11   1        0.54       -3.18      3.18 o
  10  11   1        3.27        4.09      3.59 o
  11  11   1       10.69       12.11      3.78 o
  -9  12   1        0.80        1.14      3.81 o
  -8  12   1       31.55       33.00      4.69 o
  -7  12   1       25.51       24.87      3.79 o
  -6  12   1        5.08        3.38      3.20 o
  -5  12   1        0.00       -2.47      2.47 o
  -4  12   1        0.13       -3.45      3.45 o
  -3  12   1        0.67        3.33      2.56 o
  -2  12   1        0.69       -1.57      2.52 o
  -1  12   1       16.93       18.43      2.97 o
   0  12   1       55.35       65.41      3.75 o
   1  12   1        7.42       14.71      2.72 o
   2  12   1       29.07       28.75      3.11 o
   3  12   1       24.85       20.94      2.88 o
   4  12   1       29.03       28.02      3.71 o
   5  12   1        1.15       -2.28      2.89 o
   6  12   1        2.93       -2.81      3.00 o
   7  12   1        0.28       -3.37      3.37 o
   8  12   1       62.97       67.93      5.42 o
   9  12   1       14.15       14.54      4.12 o
  -7  13   1        4.37       -1.54      3.36 o
  -6  13   1        2.59        1.85      3.48 o
  -5  13   1        0.77        7.75      3.53 o
  -4  13   1       57.25       68.86      4.15 o
  -3  13   1       21.20       16.80      3.11 o
  -2  13   1        3.82       -1.04      2.67 o
  -1  13   1       49.75       59.86      3.96 o
   0  13   1       32.60       34.63      4.39 o
   1  13   1      116.98      132.23      5.44 o
   2  13   1       11.72        5.11      2.90 o
   3  13   1        8.07        7.52      4.05 o
   4  13   1       24.78       37.89      5.89 o
   5  13   1       15.62       20.96      3.85 o
   6  13   1       27.49       29.36      4.68 o
   7  13   1        0.00       -4.59      4.59 o
  -4  14   1        1.91       -3.61      3.61 o
  -3  14   1        2.74       -1.57      3.02 o
  -2  14   1        2.81        4.99      3.23 o
  -1  14   1        9.16       11.89      3.33 o
   0  14   1        2.78       -0.24      2.99 o
   1  14   1        5.32        4.30      3.11 o
   2  14   1        7.29       16.08      3.91 o
   3  14   1        4.65        4.78      4.14 o
   4  14   1       40.58       40.80      4.52 o
 -16   0   2       73.51       76.01      7.40 o
 -14   0   2        3.56        1.01      3.85 o
 -12   0   2      111.70       97.18      4.30 o
 -10   0   2     2268.11     2174.84     35.51 o
  -8   0   2      128.71      118.21      3.38 o
  -6   0   2     8779.94     9574.43    129.06 o
  -4   0   2       11.43       14.23      0.67 o
  -2   0   2      769.58      932.48     10.65 o
   0   0   2     6286.59     6563.84    249.89 o
   2   0   2        0.51        9.95      0.37 o
   4   0   2    17196.56    17231.56    207.74 o
   6   0   2        2.22        7.98      0.78 o
   8   0   2      362.54      367.59      5.52 o
  10   0   2       79.79       89.63      3.37 o
  12   0   2       34.37       29.11      2.81 o
  14   0   2        9.10       19.83      2.92 o
  16   0   2        4.12        4.44      4.27 o
 -17   1   2        1.74        4.89      4.35 o
 -16   1   2        0.62        0.33      4.23 o
 -15   1   2        9.64       18.07      5.92 o
 -14   1   2       12.59       11.98      3.12 o
 -13   1   2       30.44       21.39      2.44 o
 -12   1   2       19.21       17.87      2.02 o
 -11   1   2       73.84       67.36      2.45 o
 -10   1   2       19.88       12.51      1.51 o
  -9   1   2      637.04      606.57      7.42 o
  -8   1   2      174.86      190.15      2.75 o
  -7   1   2     1483.78     1499.32     15.13 o
  -6   1   2      127.36      177.20      2.57 o
  -5   1   2      120.69      110.38      1.67 o
  -4   1   2     1585.67     1693.58     13.63 o
  -3   1   2      299.97      288.04      2.61 o
  -2   1   2      468.36      598.11      4.98 o
  -1   1   2       49.21       65.38      1.30 o
   0   1   2     2383.18     2450.21     37.05 o
   1   1   2      170.11      159.17      1.80 o
   2   1   2    14346.05    15446.41    134.04 o
   3   1   2     3158.34     3352.83     30.09 o
   4   1   2     2005.60     2026.38     23.37 o
   5   1   2     1005.03     1150.23     11.38 o
   6   1   2      215.24      178.60      2.35 o
   7   1   2     2729.24     2714.27     28.09 o
   8   1   2        0.58       -0.29      0.60 o
   9   1   2       54.85       65.23      1.83 o
  10   1   2      258.40      240.30      4.34 o
  11   1   2      349.96      324.55      6.04 o
  12   1   2        0.45       -0.97      1.95 o
  13   1   2        4.44        6.06      1.74 o
  14   1   2        0.49       -0.23      1.76 o
  15   1   2        4.10        6.22      1.95 o
  16   1   2        9.49       10.99      2.13 o
  17   1   2        2.87        1.60      2.48 o
 -17   2   2        1.05        2.95      3.27 o
 -16   2   2       32.21       42.60      4.45 o
 -15   2   2       17.17       18.00      3.53 o
 -14   2   2        5.15        2.09      3.02 o
 -13   2   2       57.76       59.77      3.05 o
 -12   2   2      125.53      130.48      3.46 o
 -11   2   2       99.20       85.25      2.73 o
 -10   2   2        5.11        2.25      1.37 o
  -9   2   2      199.72      192.22      3.40 o
  -8   2   2       98.10      120.52      2.20 o
  -7   2   2     1253.59     1154.52     11.92 o
  -6   2   2       98.30      110.18      2.58 o
  -5   2   2     2581.61     2828.93     25.96 o
  -4   2   2     1127.17     1046.72      9.97 o
  -3   2   2     6856.48     7313.16     62.65 o
  -2   2   2      291.19      326.57      3.34 o
  -1   2   2      281.44      367.76      3.59 o
   0   2   2      154.05      133.17      1.53 o
   1   2   2    22978.00    24360.77    207.45 o
   2   2   2    18231.14    19651.34    187.17 o
   3   2   2     7380.37     7664.96     72.82 o
   4   2   2     2087.39     2231.51     21.47 o
   5   2   2     2414.87     2519.14     24.23 o
   6   2   2      148.87      177.73      2.58 o
   7   2   2     1363.41     1380.93     13.88 o
   8   2   2      189.38      159.99      3.13 o
   9   2   2      713.18      653.73      6.84 o
  10   2   2      195.56      195.74      4.30 o
  11   2   2       40.33       30.77      2.01 o
  12   2   2        0.37        2.14      1.47 o
  13   2   2       71.85       83.55      3.25 o
  14   2   2        4.40        8.96      1.96 o
  15   2   2        8.54        6.86      2.00 o
  16   2   2        9.99       12.78      2.72 o
  17   2   2        0.64        1.36      7.82 o
 -16   3   2       30.62       42.16      4.51 o
 -15   3   2       16.16       13.06      3.87 o
 -14   3   2        2.49        0.82      2.91 o
 -13   3   2       10.41       16.78      2.40 o
 -12   3   2       49.50       42.03      2.43 o
 -11   3   2       64.99       50.65      2.16 o
 -10   3   2       89.50       98.59      2.88 o
  -9   3   2        1.80        0.76      1.18 o
  -8   3   2        1.24       -0.50      0.88 o
  -7   3   2       10.28        4.36      0.69 o
  -6   3   2     1522.05     1614.82     15.32 o
  -5   3   2      222.44      252.53      3.07 o
  -4   3   2        6.71       10.87      0.68 o
  -3   3   2      439.85      452.21      4.65 o
  -2   3   2       31.83       39.20      0.95 o
  -1   3   2     6707.19     7207.03     68.68 o
   0   3   2     2736.14     2847.22     29.01 o
   1   3   2      331.73      414.26      4.10 o
   2   3   2     7232.20     7746.43     70.58 o
   3   3   2     3769.85     4079.05     34.63 o
   4   3   2      429.67      497.02      4.96 o
   5   3   2     2513.27     2531.07     23.76 o
   6   3   2      952.21     1013.14      9.20 o
   7   3   2      106.38       89.67      1.86 o
   8   3   2       31.05       23.39      1.40 o
   9   3   2        2.15        1.21      1.12 o
  10   3   2       16.75       25.00      1.90 o
  11   3   2       73.22       61.38      2.79 o
  12   3   2        2.75        3.35      1.61 o
  13   3   2       15.60       13.04      1.93 o
  14   3   2        0.17       -0.78      1.75 o
  15   3   2       16.79       16.09      2.16 o
  16   3   2       19.50       15.17      2.91 o
 -16   4   2       14.02       18.50      3.80 o
 -15   4   2        1.60        4.01      3.23 o
 -14   4   2       20.69       27.37      4.06 o
 -13   4   2       62.49       81.68      5.23 o
 -12   4   2      314.12      313.03      6.10 o
 -11   4   2        0.73       -1.37      1.37 o
 -10   4   2        5.19        6.40      1.43 o
  -9   4   2      169.53      162.31      3.41 o
  -8   4   2      299.85      287.46      4.66 o
  -7   4   2       31.11       26.21      1.42 o
  -6   4   2      896.46      907.27     10.26 o
  -5   4   2      261.96      278.74      3.84 o
  -4   4   2     1176.89     1068.62     11.67 o
  -3   4   2      901.53      877.62      9.51 o
  -2   4   2     1560.08     1756.08     18.44 o
  -1   4   2      251.39      293.87      3.68 o
   0   4   2     1220.16     1131.43     12.98 o
   1   4   2    10153.92    11199.15    113.13 o
   2   4   2     1349.12     1696.84     15.59 o
   3   4   2      297.80      350.25      5.43 o
   4   4   2     2169.36     2438.31     22.85 o
   5   4   2        2.75        5.49      0.61 o
   6   4   2       33.87       31.07      0.96 o
   7   4   2       34.92       38.05      1.69 o
   8   4   2     1109.89     1082.44     13.03 o
   9   4   2      219.29      192.75      3.61 o
  10   4   2      833.79      817.04     12.68 o
  11   4   2       19.18       15.18      1.85 o
  12   4   2       75.66       79.29      3.15 o
  13   4   2        0.19       -1.71      1.71 o
  14   4   2       33.44       36.04      2.54 o
  15   4   2       42.97       57.23      3.96 o
  16   4   2       28.81       29.11      3.87 o
 -16   5   2        0.03       -2.86      3.27 o
 -15   5   2        6.96        0.29      3.39 o
 -14   5   2       11.80       19.41      3.59 o
 -13   5   2      108.54      119.86      6.25 o
 -12   5   2        8.66        6.44      2.48 o
 -11   5   2       20.60       24.38      1.96 o
 -10   5   2       35.84       33.22      1.99 o
  -9   5   2       46.92       46.44      2.02 o
  -8   5   2        0.54       -1.12      1.12 o
  -7   5   2      592.47      535.94      7.25 o
  -6   5   2      851.03      862.09      9.96 o
  -5   5   2        1.99       -0.81      0.81 o
  -4   5   2        2.31        0.46      0.80 o
  -3   5   2      229.39      218.38      3.44 o
  -2   5   2      139.85      146.97      2.59 o
  -1   5   2        1.23        1.57      0.73 o
   0   5   2     1267.27     1225.25     13.17 o
   1   5   2     3990.65     4304.07     47.53 o
   2   5   2     1307.69     1447.98     15.31 o
   3   5   2      389.85      387.76      4.21 o
   4   5   2      897.75      870.98      8.50 o
   5   5   2        7.23        6.19      1.18 o
   6   5   2       50.77       50.50      1.38 o
   7   5   2        2.64        3.73      0.99 o
   8   5   2       37.73       35.15      1.68 o
   9   5   2      132.02      112.42      3.65 o
  10   5   2        5.84        3.50      1.61 o
  11   5   2        4.61        2.72      2.18 o
  12   5   2      183.27      189.94      4.78 o
  13   5   2        3.20        2.40      1.94 o
  14   5   2        7.28        1.51      2.02 o
  15   5   2       13.99       15.27      2.90 o
  16   5   2       10.97       10.35      2.90 o
 -15   6   2        5.35        4.56      3.59 o
 -14   6   2        9.20       11.19      3.66 o
 -13   6   2        5.29        7.67      3.28 o
 -12   6   2        0.02        1.71      3.12 o
 -11   6   2       82.62       83.06      3.75 o
 -10   6   2      313.94      307.25      5.43 o
  -9   6   2       36.42       36.08      2.05 o
  -8   6   2       26.24       23.88      1.70 o
  -7   6   2      580.12      538.06      7.55 o
  -6   6   2      258.29      224.51      3.73 o
  -5   6   2      258.99      262.34      3.98 o
  -4   6   2        8.16        7.68      0.85 o
  -3   6   2     1853.79     1860.03     21.41 o
  -2   6   2      153.13      162.70      3.10 o
  -1   6   2       39.20       40.55      1.76 o
   0   6   2      127.59      119.04      2.53 o
   1   6   2     2625.47     2686.27     30.20 o
   2   6   2      297.12      321.63      4.66 o
   3   6   2      619.02      594.26      6.56 o
   4   6   2      111.03       89.72      1.91 o
   5   6   2       22.21       15.29      1.66 o
   6   6   2       68.69       67.45      2.07 o
   7   6   2       12.87       13.54      1.25 o
   8   6   2      418.23      411.76      6.12 o
   9   6   2       44.04       43.21      2.68 o
  10   6   2       54.40       52.15      2.58 o
  11   6   2       33.50       23.38      2.16 o
  12   6   2       71.75       64.21      3.15 o
  13   6   2      111.90      117.26      4.16 o
  14   6   2        1.35       -0.65      2.58 o
  15   6   2        2.79       -0.66      2.56 o
 -15   7   2        0.02        0.16      3.51 o
 -14   7   2       18.73       19.28      4.02 o
 -13   7   2        4.64        7.30      3.48 o
 -12   7   2       34.55       33.35      4.02 o
 -11   7   2        5.92        7.48      2.33 o
 -10   7   2        1.72        2.36      2.16 o
  -9   7   2       61.53       55.53      2.66 o
  -8   7   2      158.58      164.69      3.72 o
  -7   7   2       28.86       23.01      1.83 o
  -6   7   2      277.78      265.13      4.65 o
  -5   7   2       43.07       38.56      1.65 o
  -4   7   2        6.25        8.76      1.41 o
  -3   7   2       45.25       40.60      1.73 o
  -2   7   2      107.67      104.99      2.54 o
  -1   7   2        0.01        0.52      1.09 o
   0   7   2       12.39       18.02      1.27 o
   1   7   2       72.53       87.38      2.31 o
   2   7   2        4.15        1.31      0.95 o
   3   7   2       95.83      116.11      2.61 o
   4   7   2        5.38        5.23      1.02 o
   5   7   2        7.81        3.28      1.07 o
   6   7   2      406.20      392.75      5.71 o
   7   7   2     1089.31     1007.21     12.87 o
   8   7   2        0.96        1.78      1.52 o
   9   7   2      111.67       98.43      3.49 o
  10   7   2      211.40      214.56      5.28 o
  11   7   2        0.89        0.10      1.83 o
  12   7   2        6.03        6.72      2.12 o
  13   7   2        4.27        1.29      2.23 o
  14   7   2        1.52       -2.63      2.63 o
  15   7   2        6.05        2.76      2.79 o
 -14   8   2        5.73        6.32      3.90 o
 -13   8   2        4.00        0.15      3.47 o
 -12   8   2        0.28        8.56      3.50 o
 -11   8   2       34.27       32.33      4.12 o
 -10   8   2       40.32       35.86      3.43 o
  -9   8   2      120.53      142.67      4.73 o
  -8   8   2      130.86      121.00      4.12 o
  -7   8   2      115.17      122.56      3.65 o
  -6   8   2        0.36        1.27      1.42 o
  -5   8   2        5.63        8.98      1.50 o
  -4   8   2       23.32       22.59      1.40 o
  -3   8   2        5.16        6.84      1.44 o
  -2   8   2      114.62      105.06      3.94 o
  -1   8   2      165.51      166.74      3.50 o
   0   8   2       51.90       50.22      2.06 o
   1   8   2       31.75       33.00      2.01 o
   2   8   2     1715.74     1757.76     22.51 o
   3   8   2      455.83      523.96      7.22 o
   4   8   2      236.07      205.90      3.84 o
   5   8   2       31.44       26.09      1.61 o
   6   8   2      229.01      231.99      4.77 o
   7   8   2      188.65      192.79      4.87 o
   8   8   2       94.53       86.38      3.47 o
   9   8   2      115.64      111.48      4.17 o
  10   8   2       41.08       48.29      2.92 o
  11   8   2        2.87        0.63      2.27 o
  12   8   2        5.49        7.41      2.98 o
  13   8   2       11.81        9.49      2.99 o
  14   8   2        9.79        4.75      3.08 o
 -13   9   2        1.90       -3.54      3.54 o
 -12   9   2       32.43       33.94      3.73 o
 -11   9   2        8.02       11.47      3.74 o
 -10   9   2       47.98       46.45      3.86 o
  -9   9   2        9.48        5.86      2.48 o
  -8   9   2       39.91       32.60      2.71 o
  -7   9   2        0.76        0.84      2.03 o
  -6   9   2      135.63      129.72      4.39 o
  -5   9   2      123.52      130.48      4.21 o
  -4   9   2       37.20       37.29      2.56 o
  -3   9   2       45.43       38.75      2.50 o
  -2   9   2      699.03      706.99     10.44 o
  -1   9   2        0.23       -1.38      1.38 o
   0   9   2      281.57      294.06      5.50 o
   1   9   2       10.63       10.69      1.66 o
   2   9   2       91.63       69.93      2.81 o
   3   9   2       50.22       55.01      2.13 o
   4   9   2       26.42       30.39      1.78 o
   5   9   2       10.29        9.93      1.74 o
   6   9   2       84.84       87.90      3.68 o
   7   9   2       14.12       17.08      2.30 o
   8   9   2        8.47        3.20      2.30 o
   9   9   2        1.58        3.00      2.32 o
  10   9   2       60.94       70.95      4.74 o
  11   9   2        8.33        1.86      6.38 o
  12   9   2        0.58       -2.34      3.70 o
  13   9   2        5.28        5.06      3.05 o
 -12  10   2       15.43       18.83      4.36 o
 -11  10   2        3.48        9.89      3.99 o
 -10  10   2       14.77       15.74      3.92 o
  -9  10   2       53.36       48.33      4.01 o
  -8  10   2        4.11        1.65      2.38 o
  -7  10   2       32.73       33.22      3.48 o
  -6  10   2        2.74        6.41      2.30 o
  -5  10   2       10.67        9.18      2.23 o
  -4  10   2       15.40       12.73      2.30 o
  -3  10   2      184.85      209.74      5.47 o
  -2  10   2       46.64       46.45      2.90 o
  -1  10   2       10.68        6.33      1.99 o
   0  10   2      290.74      313.72      6.82 o
   1  10   2       16.98        9.50      1.93 o
   2  10   2        2.81        2.38      1.54 o
   3  10   2      123.20      121.53      3.33 o
   4  10   2       46.31       47.99      2.85 o
   5  10   2       32.94       34.65      2.79 o
   6  10   2       21.64       24.12      2.62 o
   7  10   2      278.39      269.39      8.85 o
   8  10   2        2.97        2.24      2.97 o
   9  10   2       86.80       76.44      4.96 o
  10  10   2        0.06       -2.95      2.95 o
  11  10   2        2.22       -1.62      3.13 o
  12  10   2        2.31        2.99      3.25 o
 -11  11   2       15.12       15.83      4.51 o
 -10  11   2        0.05       -3.70      3.70 o
  -9  11   2        1.51       -2.95      2.95 o
  -8  11   2       28.66       28.09      3.76 o
  -7  11   2        0.02       -1.68      2.45 o
  -6  11   2      203.99      229.52      6.33 o
  -5  11   2      109.31       97.40      4.36 o
  -4  11   2       34.23       32.74      2.93 o
  -3  11   2       28.40       24.78      3.52 o
  -2  11   2       73.89       70.22      3.53 o
  -1  11   2       11.04       18.49      2.56 o
   0  11   2      135.86      144.25      6.64 o
   1  11   2        7.92        7.10      2.28 o
   2  11   2       83.18       78.64      3.62 o
   3  11   2       34.61       31.72      2.90 o
   4  11   2      388.64      399.49      9.59 o
   5  11   2       13.64       19.52      3.03 o
   6  11   2        0.24       -2.66      3.09 o
   7  11   2       44.39       39.59      4.33 o
   8  11   2        7.70        9.07      3.57 o
   9  11   2       23.82       29.35      4.06 o
  10  11   2        4.56        5.96      3.45 o
  11  11   2        5.12        5.67      3.47 o
  -9  12   2        4.76        2.80      3.99 o
  -8  12   2        5.61        5.98      3.28 o
  -7  12   2       18.79       17.19      3.61 o
  -6  12   2       42.26       46.88      3.59 o
  -5  12   2       95.66      110.22      4.82 o
  -4  12   2      100.53      106.51      4.83 o
  -3  12   2      128.16      142.15      5.15 o
  -2  12   2        0.51       -2.99      2.99 o
  -1  12   2       12.89       12.29      2.73 o
   0  12   2       55.71       60.67      3.66 o
   1  12   2      115.19      129.93      5.01 o
   2  12   2       42.51       46.28      3.35 o
   3  12   2       90.79      101.71      5.28 o
   4  12   2       15.31        9.81      3.09 o
   5  12   2        0.90       -3.05      3.05 o
   6  12   2        0.41       -4.61      5.62 o
   7  12   2        6.46       10.14      3.74 o
   8  12   2        0.44        0.06      3.47 o
   9  12   2        2.12        2.69      3.69 o
  -7  13   2        0.26        2.04      3.47 o
  -6  13   2        0.28       -0.81      3.44 o
  -5  13   2       11.10       12.06      3.09 o
  -4  13   2       45.57       45.29      3.80 o
  -3  13   2       35.60       42.81      3.70 o
  -2  13   2        0.01       -0.73      3.43 o
  -1  13   2       11.31        9.11      3.02 o
   0  13   2        0.01       -2.56      2.56 o
   1  13   2       59.36       75.69      4.44 o
   2  13   2       10.38        4.55      3.20 o
   3  13   2        3.09        3.17      4.56 o
   4  13   2        8.84       10.87      3.35 o
   5  13   2       20.47       22.40     10.53 o
   6  13   2        7.91        7.21      4.17 o
   7  13   2        1.62       -1.21      6.91 o
  -4  14   2        5.39        4.45      3.15 o
  -3  14   2        0.01       -0.76      2.95 o
  -2  14   2        7.59        8.67      3.21 o
  -1  14   2        1.00       -1.53      3.13 o
   0  14   2       11.53       11.05      3.52 o
   1  14   2       59.99       62.44      4.74 o
   2  14   2       40.10       43.78      4.63 o
   3  14   2        0.41       -3.40      3.40 o
   4  14   2        0.10        0.01      4.02 o
 -17   0   3       13.81       16.19      5.62 o
 -15   0   3       33.43       43.92      6.21 o
 -13   0   3      261.96      275.74      8.81 o
 -11   0   3        2.40        2.01      1.91 o
  -9   0   3      889.90      891.28     15.72 o
  -7   0   3      178.17      199.08      4.04 o
  -5   0   3     4645.02     5448.38     66.31 o
  -3   0   3    34271.59    36033.26    399.69 o
  -1   0   3     7234.31     7891.92     81.86 o
   1   0   3     2205.73     2304.44     61.47 o
   3   0   3     9585.05    10082.00    138.87 o
   5   0   3    11762.96    12729.85    153.47 o
   7   0   3       21.42       36.71      1.44 o
   9   0   3       15.80       16.52      1.22 o
  11   0   3        4.19       -2.79      2.79 o
  13   0   3      187.56      194.43      6.43 o
  15   0   3       43.97       37.84      3.37 o
  17   0   3        1.88        4.48      3.09 o
 -17   1   3        1.25        3.41      3.66 o
 -16   1   3       35.48       35.87      5.62 o
 -15   1   3       19.25       22.12      3.86 o
 -14   1   3       42.72       52.68      4.26 o
 -13   1   3       18.10        9.54      2.22 o
 -12   1   3        2.29       -0.13      1.55 o
 -11   1   3        4.20        2.84      1.34 o
 -10   1   3       31.77       38.33      1.84 o
  -9   1   3        1.27        2.52      1.04 o
  -8   1   3      383.47      395.45      5.60 o
  -7   1   3        0.58        8.84      2.71 o
  -6   1   3      152.84      137.59      1.96 o
  -5   1   3      315.38      354.13      3.68 o
  -4   1   3      612.94      663.89      5.65 o
  -3   1   3      249.12      300.94      2.76 o
  -2   1   3       67.59       69.91      0.81 o
  -1   1   3      394.83      432.57      3.19 o
   0   1   3      381.91      333.18      2.56 o
   1   1   3       67.08       81.72      1.09 o
   2   1   3        8.90       16.86      0.49 o
   3   1   3    12578.45    13656.69    122.65 o
   4   1   3     1305.66     1217.38     11.08 o
   5   1   3        3.18        1.39      0.44 o
   6   1   3       33.57       54.67      1.04 o
   7   1   3       82.23       77.84      1.52 o
   8   1   3      881.65      871.45      8.07 o
   9   1   3      135.52      127.93      1.98 o
  10   1   3       98.21       94.33      2.53 o
  11   1   3       21.72       15.44      2.28 o
  12   1   3        3.26        1.22      1.40 o
  13   1   3       88.28       84.27      3.21 o
  14   1   3       24.71       32.02      2.20 o
  15   1   3        0.44       -0.62      1.72 o
  16   1   3        6.41        4.12      1.82 o
  17   1   3        8.37       11.60      2.40 o
 -17   2   3       10.01        9.51      4.29 o
 -16   2   3       28.27       38.70      5.37 o
 -15   2   3        7.68       10.22      3.51 o
 -14   2   3       25.38       30.31      3.79 o
 -13   2   3        1.60       -2.25      2.25 o
 -12   2   3      314.31      328.91      6.76 o
 -11   2   3       34.15       42.99      2.24 o
 -10   2   3       49.82       44.98      1.97 o
  -9   2   3      190.73      164.71      3.35 o
  -8   2   3       93.68       93.51      2.65 o
  -7   2   3      320.87      265.46      3.80 o
  -6   2   3      493.52      435.18      5.36 o
  -5   2   3      250.98      300.82      3.74 o
  -4   2   3        3.80        0.44      0.39 o
  -3   2   3      125.78      177.05      2.25 o
  -2   2   3     1090.23     1159.83      9.75 o
  -1   2   3      100.68      117.10      1.24 o
   0   2   3       13.71        5.08      0.70 o
   1   2   3     1817.46     1937.61     17.58 o
   2   2   3      951.85     1081.21      9.89 o
   3   2   3        1.20        5.34      0.60 o
   4   2   3     7224.50     7567.95     67.18 o
   5   2   3      240.60      226.80      2.53 o
   6   2   3      181.35      189.56      2.33 o
   7   2   3      684.79      634.91      6.39 o
   8   2   3      431.57      403.54      4.21 o
   9   2   3        9.40        7.16      1.06 o
  10   2   3      146.78      149.26      3.87 o
  11   2   3      193.24      192.01      4.30 o
  12   2   3       49.95       42.65      2.20 o
  13   2   3       85.16       92.27      3.21 o
  14   2   3        6.58       11.14      1.91 o
  15   2   3        8.17        6.03      1.86 o
  16   2   3        1.04       -0.37      1.81 o
  17   2   3        1.75       -1.43      2.56 o
 -16   3   3       36.62       39.78      5.96 o
 -15   3   3        3.20       -0.22      3.74 o
 -14   3   3        0.03       -2.36      2.90 o
 -13   3   3        8.03        6.48      3.06 o
 -12   3   3        2.40        0.58      1.59 o
 -11   3   3       38.18       41.04      2.15 o
 -10   3   3      187.49      164.78      3.60 o
  -9   3   3      470.18      482.18      6.86 o
  -8   3   3      105.19       98.81      2.17 o
  -7   3   3      369.38      408.90      5.31 o
  -6   3   3      806.56      875.74      9.88 o
  -5   3   3        0.25        2.15      0.78 o
  -4   3   3      630.59      612.59      7.00 o
  -3   3   3     1385.19     1421.10     14.09 o
  -2   3   3     2254.84     2344.48     24.24 o
  -1   3   3      198.91      194.19      2.34 o
   0   3   3      231.72      247.92      2.80 o
   1   3   3     3065.48     3455.38     29.36 o
   2   3   3      883.89      932.51      8.69 o
   3   3   3      633.21      692.22      7.01 o
   4   3   3      419.64      482.18      4.79 o
   5   3   3       43.66       44.88      1.61 o
   6   3   3      480.24      494.14      5.05 o
   7   3   3       64.82       62.85      1.51 o
   8   3   3      633.82      624.15      7.96 o
   9   3   3       45.83       60.04      2.37 o
  10   3   3     2608.29     2391.70     33.48 o
  11   3   3       15.21       13.56      1.69 o
  12   3   3       11.86        9.56      1.79 o
  13   3   3       21.59       18.21      2.16 o
  14   3   3        0.25       -1.02      1.71 o
  15   3   3        9.16        9.58      2.98 o
  16   3   3        1.69       -0.32      1.96 o
 -16   4   3        0.54       -5.35      6.30 o
 -15   4   3       17.18       24.40      4.13 o
 -14   4   3        7.33        4.76      3.31 o
 -13   4   3        6.17       13.27      3.59 o
 -12   4   3       26.18       38.99      2.52 o
 -11   4   3       73.05       69.65      2.69 o
 -10   4   3       20.13       18.40      1.70 o
  -9   4   3       58.09       63.05      2.14 o
  -8   4   3      260.97      264.79      4.11 o
  -7   4   3      309.65      314.57      4.46 o
  -6   4   3      645.54      580.00      7.01 o
  -5   4   3     1859.22     2085.65     22.04 o
  -4   4   3     1019.18     1183.95     12.86 o
  -3   4   3     2190.13     2335.23     24.36 o
  -2   4   3     2008.94     2048.85     21.39 o
  -1   4   3      590.98      653.53      7.84 o
   0   4   3       69.58       84.57      2.12 o
   1   4   3     1901.73     2060.13     18.78 o
   2   4   3      322.43      376.26      3.73 o
   3   4   3      775.18      836.64      8.00 o
   4   4   3      190.68      186.64      2.36 o
   5   4   3      187.68      198.65      2.66 o
   6   4   3       27.26       22.65      0.95 o
   7   4   3     3577.85     3423.80     32.88 o
   8   4   3      783.82      786.03     11.21 o
   9   4   3        0.78       -1.39      1.39 o
  10   4   3       35.16       37.45      2.08 o
  11   4   3      141.66      141.28      3.75 o
  12   4   3       85.79       79.34      3.78 o
  13   4   3        0.01       -1.56      1.56 o
  14   4   3        3.57        1.12      1.79 o
  15   4   3        1.57        2.92      1.87 o
  16   4   3        0.02        0.69      2.24 o
 -16   5   3        5.16        8.20      3.76 o
 -15   5   3        8.78        9.45      3.88 o
 -14   5   3       66.26       73.59      5.21 o
 -13   5   3        1.16        0.76      3.06 o
 -12   5   3       52.65       55.04      4.17 o
 -11   5   3        0.01       -1.67      1.67 o
 -10   5   3        2.91        2.16      1.35 o
  -9   5   3       29.71       27.32      1.76 o
  -8   5   3      219.27      223.34      4.12 o
  -7   5   3        8.49       12.37      1.27 o
  -6   5   3      506.95      519.39      6.54 o
  -5   5   3      471.95      514.21      6.38 o
  -4   5   3      941.16      911.11     10.26 o
  -3   5   3     1353.95     1350.89     14.60 o
  -2   5   3      811.53      825.58      9.94 o
  -1   5   3        7.12        6.34      0.75 o
   0   5   3      160.15      135.45      3.77 o
   1   5   3      701.48      766.48      7.99 o
   2   5   3     2378.21     2580.72     23.53 o
   3   5   3      103.75      106.98      1.66 o
   4   5   3        1.75        0.31      0.56 o
   5   5   3       12.71       12.24      1.27 o
   6   5   3     1063.61     1069.23     14.04 o
   7   5   3     1500.54     1361.67     20.33 o
   8   5   3       37.41       31.24      1.62 o
   9   5   3       87.91       77.75      2.89 o
  10   5   3      234.65      224.68      4.88 o
  11   5   3       11.98       13.22      1.78 o
  12   5   3       28.54       33.87      2.28 o
  13   5   3      109.88      106.25      3.70 o
  14   5   3        0.01       -1.72      1.72 o
  15   5   3        7.20        7.42      2.18 o
  16   5   3        0.00       -1.29      2.34 o
 -15   6   3        5.11        1.69      3.62 o
 -14   6   3        1.80        0.27      3.32 o
 -13   6   3       52.09       61.83      4.90 o
 -12   6   3      177.45      170.12      7.32 o
 -11   6   3        7.72        9.03      2.90 o
 -10   6   3       66.40       79.52      3.23 o
  -9   6   3       90.10       78.86      2.86 o
  -8   6   3      167.48      150.31      3.47 o
  -7   6   3       13.59       12.32      1.36 o
  -6   6   3      456.58      448.91      5.99 o
  -5   6   3      256.71      261.73      4.00 o
  -4   6   3      334.31      312.34      4.41 o
  -3   6   3       24.39       23.30      1.32 o
  -2   6   3     1594.99     1609.97     18.64 o
  -1   6   3       38.97       52.77      2.67 o
   0   6   3       68.77       59.66      2.49 o
   1   6   3     1125.63     1168.71     15.16 o
   2   6   3      124.87      113.86      2.09 o
   3   6   3       34.65       50.60      1.44 o
   4   6   3      309.92      270.73      3.36 o
   5   6   3      737.17      718.34      6.96 o
   6   6   3      897.91      902.87     10.98 o
   7   6   3       23.08       21.66      1.61 o
   8   6   3      268.56      250.59      4.17 o
   9   6   3       47.90       40.16      2.22 o
  10   6   3       31.06       28.97      2.11 o
  11   6   3        7.88        7.33      2.14 o
  12   6   3        0.69       -0.37      1.72 o
  13   6   3        3.34        3.03      1.95 o
  14   6   3       10.57        6.16      2.23 o
  15   6   3        8.16       10.95      2.70 o
 -15   7   3       22.44       24.55      4.49 o
 -14   7   3       26.47       28.85      4.44 o
 -13   7   3        1.06       -3.27      3.27 o
 -12   7   3        9.98       11.96      3.74 o
 -11   7   3      234.01      252.38      6.39 o
 -10   7   3      193.09      196.04      5.38 o
  -9   7   3        3.48        2.34      2.05 o
  -8   7   3        5.22        3.97      1.61 o
  -7   7   3        2.12        0.05      1.38 o
  -6   7   3       11.59        9.49      1.37 o
  -5   7   3      328.71      302.00      4.61 o
  -4   7   3       16.96       20.49      1.07 o
  -3   7   3     1048.86     1043.39     12.81 o
  -2   7   3      174.00      180.17      3.42 o
  -1   7   3      267.24      257.43      4.18 o
   0   7   3      202.53      214.98      3.69 o
   1   7   3      460.79      475.22      7.10 o
   2   7   3      190.39      215.73      3.40 o
   3   7   3      485.62      469.19      5.91 o
   4   7   3      349.04      355.00      5.17 o
   5   7   3      158.51      147.46      2.97 o
   6   7   3      402.05      393.05      5.71 o
   7   7   3       84.59       99.48      2.91 o
   8   7   3      289.89      271.88      6.43 o
   9   7   3       39.68       41.72      2.44 o
  10   7   3       24.12       20.51      1.88 o
  11   7   3       49.91       52.35      2.74 o
  12   7   3        0.15       -1.85      1.85 o
  13   7   3       27.13       34.61      2.94 o
  14   7   3        0.94       -2.40      2.40 o
  15   7   3        0.98        3.78      2.61 o
 -14   8   3       28.53       38.43      4.70 o
 -13   8   3       17.88       18.99      4.18 o
 -12   8   3       44.73       42.98      3.80 o
 -11   8   3        4.67       -0.53      4.66 o
 -10   8   3       12.93       11.28      2.56 o
  -9   8   3        4.18        5.18      2.13 o
  -8   8   3        4.48        2.75      2.06 o
  -7   8   3        7.32        5.51      2.03 o
  -6   8   3       15.17       13.84      1.88 o
  -5   8   3       23.05       17.28      1.77 o
  -4   8   3      593.70      610.96      7.82 o
  -3   8   3     1369.85     1328.19     16.11 o
  -2   8   3      226.07      214.14      4.01 o
  -1   8   3      300.73      282.28      4.73 o
   0   8   3     2259.45     2303.26     26.51 o
   1   8   3        9.51        8.55      1.65 o
   2   8   3     1461.87     1386.42     16.44 o
   3   8   3      643.60      599.50      8.03 o
   4   8   3      179.31      208.32      3.88 o
   5   8   3      179.36      158.38      3.65 o
   6   8   3        7.22        1.71      2.06 o
   7   8   3      137.57      143.25      4.68 o
   8   8   3       31.61       30.29      2.56 o
   9   8   3        2.16       -1.02      1.76 o
  10   8   3       20.07       19.43      2.23 o
  11   8   3        8.44       13.24      2.21 o
  12   8   3        0.33       -1.59      2.13 o
  13   8   3       29.47       31.32      5.43 o
  14   8   3        1.55       -2.61      2.61 o
 -13   9   3        3.71        3.06      3.84 o
 -12   9   3       57.34       61.39      5.31 o
 -11   9   3        1.94       -0.09      3.72 o
 -10   9   3       15.58       18.22      3.35 o
  -9   9   3      116.61      121.92      4.66 o
  -8   9   3       20.60       18.24      2.60 o
  -7   9   3        4.17        2.18      2.06 o
  -6   9   3       37.08       42.55      3.93 o
  -5   9   3       63.68       65.53      3.16 o
  -4   9   3        3.81        2.43      1.92 o
  -3   9   3        0.29       -1.53      1.53 o
  -2   9   3        0.15       -0.31      1.51 o
  -1   9   3       72.84       59.97      2.54 o
   0   9   3       88.49       86.30      2.95 o
   1   9   3        0.07       -1.07      1.47 o
   2   9   3        6.17        5.08      1.36 o
   3   9   3       50.19       54.68      3.06 o
   4   9   3       74.03       78.57      2.60 o
   5   9   3      215.94      227.11      4.57 o
   6   9   3      114.33      102.04      3.77 o
   7   9   3      224.49      220.07      6.18 o
   8   9   3        9.37        5.97      2.44 o
   9   9   3        0.76        0.28      2.16 o
  10   9   3        9.51       12.36      2.48 o
  11   9   3        0.27       -1.06      2.21 o
  12   9   3       21.57       20.05      3.39 o
  13   9   3        5.30        2.23      2.86 o
 -12  10   3      128.14      159.23      8.33 o
 -11  10   3       28.97       31.60      4.75 o
 -10  10   3        0.76       -2.23      2.79 o
  -9  10   3       90.99       88.09      4.27 o
  -8  10   3       43.04       38.98      3.29 o
  -7  10   3        2.73        0.19      2.46 o
  -6  10   3      168.05      182.14      5.42 o
  -5  10   3       48.74       49.41      3.19 o
  -4  10   3       49.10       44.17      3.14 o
  -3  10   3       10.81        6.55      2.73 o
  -2  10   3       15.56       19.98      2.40 o
  -1  10   3        6.18        4.79      2.15 o
   0  10   3      391.01      382.68      6.87 o
   1  10   3      192.27      212.13      4.87 o
   2  10   3       38.98       36.03      2.06 o
   3  10   3        0.97       -1.43      1.43 o
   4  10   3        0.82        1.12      1.63 o
   5  10   3        1.27        0.51      2.15 o
   6  10   3       10.56        3.42      2.44 o
   7  10   3       21.97       24.84      3.03 o
   8  10   3        0.31       -0.47      2.32 o
   9  10   3        1.34        2.20      2.84 o
  10  10   3       10.44       11.00      3.23 o
  11  10   3       42.14       42.71      5.58 o
  12  10   3       11.87       11.54      3.26 o
 -11  11   3        0.09        4.03      5.96 o
 -10  11   3       42.42       48.77      4.56 o
  -9  11   3        9.20        9.52      3.21 o
  -8  11   3        4.03        7.03      2.78 o
  -7  11   3      116.95      114.04      4.69 o
  -6  11   3       70.73       73.20      4.00 o
  -5  11   3        7.81       11.52      2.64 o
  -4  11   3       41.77       51.33      3.43 o
  -3  11   3       94.00      101.37      4.28 o
  -2  11   3        4.94        7.76      2.55 o
  -1  11   3       78.90       71.24      3.57 o
   0  11   3        8.78        9.86      2.28 o
   1  11   3       62.15       66.27      3.39 o
   2  11   3       47.65       41.67      2.54 o
   3  11   3       56.58       42.88      3.60 o
   4  11   3       53.31       61.82      4.01 o
   5  11   3       20.82       20.85      3.66 o
   6  11   3       15.68       17.56      7.00 o
   7  11   3       49.09       53.30      4.66 o
   8  11   3       29.31       32.90      6.95 o
   9  11   3        7.04        8.50      3.47 o
  10  11   3        4.07        1.69      3.17 o
  11  11   3       13.95       10.63      3.43 o
  -9  12   3        0.97        0.22      5.89 o
  -8  12   3        0.00       -1.72      3.11 o
  -7  12   3        3.22       -2.64      2.65 o
  -6  12   3       54.57       61.42      3.94 o
  -5  12   3        0.02        0.74      2.65 o
  -4  12   3        4.52        9.20      2.81 o
  -3  12   3        0.10        2.05      2.60 o
  -2  12   3       10.13       11.11      2.66 o
  -1  12   3       18.26       20.15      2.91 o
   0  12   3        3.31       -2.10      2.36 o
   1  12   3       13.53       10.15      2.21 o
   2  12   3       16.77       17.45      3.32 o
   3  12   3        6.77        7.34      3.09 o
   4  12   3       41.39       45.22      4.66 o
   5  12   3        0.15        2.85      3.50 o
   6  12   3       31.13       34.22      5.77 o
   7  12   3        4.52       -0.08      3.37 o
   8  12   3        6.72        6.72      3.51 o
   9  12   3       16.99       18.23      3.90 o
  -7  13   3        1.47        1.17      5.60 o
  -6  13   3        0.13       -2.86      2.86 o
  -5  13   3       47.35       49.77      3.82 o
  -4  13   3        6.85        8.86      3.02 o
  -3  13   3       93.68       95.65      4.66 o
  -2  13   3        8.11       11.45      2.96 o
  -1  13   3        0.05       -2.60      2.69 o
   0  13   3        7.54        5.83      3.45 o
   1  13   3       16.72       11.19      3.47 o
   2  13   3        0.10       -1.86      3.09 o
   3  13   3       27.87       46.88      4.31 o
   4  13   3       31.86       32.12      7.78 o
   5  13   3       74.87       85.04      7.78 o
   6  13   3        9.67        8.25      6.57 o
   7  13   3        1.86       -3.64      3.64 o
  -4  14   3       22.56       22.85      4.70 o
  -3  14   3        0.88        2.04      2.98 o
  -2  14   3        0.54       -2.76      2.76 o
  -1  14   3       12.83       11.01      3.70 o
   0  14   3        3.01       -0.39      3.48 o
   1  14   3        3.94        3.58      3.64 o
   2  14   3       33.48       44.18      4.48 o
   3  14   3        7.20        6.87      5.03 o
   4  14   3       31.13       24.18      6.76 o
 -16   0   4       16.05       23.42      5.79 o
 -14   0   4        0.14       -4.19      4.19 o
 -12   0   4       28.28       26.14      3.46 o
 -10   0   4       15.57        9.34      2.03 o
  -8   0   4      232.65      261.23      5.15 o
  -6   0   4     2082.03     1926.30     27.00 o
  -4   0   4     4959.65     5208.02     63.32 o
  -2   0   4    39354.71    40480.77    411.14 o
   0   0   4     8123.92     8691.85    164.48 o
   2   0   4     3840.54     3810.42    100.78 o
   6   0   4      539.70      561.56      7.29 o
   8   0   4      257.27      241.16      3.84 o
  10   0   4        0.15       -1.23      1.23 o
  12   0   4        3.42        6.25      2.02 o
  14   0   4        0.23        2.69      2.20 o
  16   0   4        0.10       -1.81      2.52 o
 -17   1   4        1.17        1.10      3.63 o
 -16   1   4        5.84        9.65      3.90 o
 -15   1   4        0.00       -1.77      5.16 o
 -14   1   4       24.72       26.60      7.17 o
 -13   1   4        2.43        1.74      2.10 o
 -12   1   4       16.54       21.56      1.91 o
 -11   1   4       23.12       23.62      1.78 o
 -10   1   4      113.76       97.18      2.84 o
  -9   1   4      186.68      186.12      3.34 o
  -8   1   4       54.20       58.63      1.84 o
  -7   1   4      314.10      330.97      4.17 o
  -6   1   4     1495.13     1655.71     16.54 o
  -5   1   4     3199.11     3403.15     32.93 o
  -4   1   4      190.33      247.28      2.69 o
  -3   1   4    11477.04    12104.89    115.93 o
  -2   1   4      378.74      421.75      3.44 o
  -1   1   4       26.11       37.95      1.13 o
   0   1   4    20667.30    21430.60    203.97 o
   1   1   4     8988.19     9083.29    171.90 o
   2   1   4      413.64      411.17     12.05 o
   3   1   4       24.69       17.90      1.06 o
   4   1   4      826.54      800.81      8.41 o
   5   1   4     3247.73     3345.93     29.92 o
   6   1   4        0.78        1.13      0.46 o
   7   1   4      260.59      295.74      4.60 o
   8   1   4      293.33      268.65      2.98 o
   9   1   4      431.96      447.80      5.07 o
  10   1   4      369.23      322.22      4.89 o
  11   1   4       64.66       57.04      3.73 o
  12   1   4      111.52      102.00      3.01 o
  13   1   4       86.91       78.17      2.87 o
  14   1   4        0.10        4.47      1.57 o
  15   1   4        8.63       11.17      1.82 o
  16   1   4        3.03       -1.37      2.00 o
  17   1   4        0.63        1.44      4.73 o
 -17   2   4        3.03        3.28      3.74 o
 -16   2   4        2.39        7.07      3.76 o
 -15   2   4        2.47        3.11      3.51 o
 -14   2   4        0.40        0.13      3.02 o
 -13   2   4       59.76       61.68      3.33 o
 -12   2   4        0.05        0.49      1.58 o
 -11   2   4      254.33      222.72      4.42 o
 -10   2   4       21.29       21.11      1.65 o
  -9   2   4      258.88      238.04      3.91 o
  -8   2   4      359.63      376.69      5.10 o
  -7   2   4      117.27      114.62      2.31 o
  -6   2   4       96.19       87.44      1.90 o
  -5   2   4      181.29      176.84      2.66 o
  -4   2   4     4546.57     5161.86     44.25 o
  -3   2   4     3120.24     3133.66     30.06 o
  -2   2   4     2773.29     3109.29     25.33 o
  -1   2   4     3124.98     3448.94     26.90 o
   0   2   4     7342.77     7624.58     65.49 o
   1   2   4     8900.78     9260.88     78.98 o
   2   2   4     1187.04     1454.98     13.17 o
   3   2   4      402.36      486.17      4.61 o
   4   2   4     1099.14     1114.56     10.21 o
   5   2   4     1210.97     1450.53     13.23 o
   6   2   4       48.34       59.42      1.18 o
   7   2   4     2402.12     2324.66     21.17 o
   8   2   4       15.61       16.35      0.81 o
   9   2   4      133.13      125.21      2.28 o
  10   2   4      322.57      292.69      4.39 o
  11   2   4      234.47      241.77      4.75 o
  12   2   4       13.52       16.19      1.63 o
  13   2   4       43.68       45.30      2.29 o
  14   2   4       10.95        9.84      1.75 o
  15   2   4        0.28        2.01      1.64 o
  16   2   4        0.74        0.28      1.56 o
 -16   3   4        6.51       13.56      3.99 o
 -15   3   4       20.15       18.32      3.86 o
 -14   3   4        0.56       -0.18      3.23 o
 -13   3   4       26.82       22.97      3.15 o
 -12   3   4       95.23      102.15      4.05 o
 -11   3   4       51.21       50.45      2.31 o
 -10   3   4        0.03        2.27      1.40 o
  -9   3   4      100.42      108.74      2.66 o
  -8   3   4       96.90       88.56      2.17 o
  -7   3   4      304.93      309.39      4.34 o
  -6   3   4      713.30      816.29      9.32 o
  -5   3   4     1711.09     1663.77     17.71 o
  -4   3   4       61.86       66.77      1.61 o
  -3   3   4      130.29      148.03      2.23 o
  -2   3   4      296.82      279.81      3.25 o
  -1   3   4      282.27      279.31      2.82 o
   0   3   4      742.28      775.01      7.32 o
   1   3   4       11.03       15.21      0.54 o
   2   3   4       52.49       66.76      1.09 o
   3   3   4     2978.17     3229.91     28.87 o
   4   3   4      629.87      640.31      6.15 o
   5   3   4     1060.02     1006.98      9.42 o
   6   3   4      695.21      709.66      6.89 o
   7   3   4     1138.46     1076.26     12.22 o
   8   3   4      138.40      155.53      3.92 o
   9   3   4      480.95      443.36      8.73 o
  10   3   4      419.20      382.89      7.49 o
  11   3   4       11.76        7.92      1.44 o
  12   3   4       13.41        9.99      1.56 o
  13   3   4        7.34        9.10      1.70 o
  14   3   4       27.20       29.71      2.13 o
  15   3   4        0.59        1.92      1.72 o
  16   3   4       12.13       17.97      1.92 o
 -16   4   4       36.78       52.59      5.17 o
 -15   4   4        9.98       15.39      3.97 o
 -14   4   4        0.10       -0.72      3.18 o
 -13   4   4       13.45       10.37      2.87 o
 -12   4   4        2.08        3.11      2.09 o
 -11   4   4        3.69        5.31      2.37 o
 -10   4   4      206.41      210.03      4.25 o
  -9   4   4       74.30       67.69      2.29 o
  -8   4   4      881.42      919.35     10.74 o
  -7   4   4       44.88       55.07      1.87 o
  -6   4   4       43.09       37.01      1.40 o
  -5   4   4       65.30       63.59      1.74 o
  -4   4   4      730.76      796.47      8.99 o
  -3   4   4        7.66        5.85      0.60 o
  -2   4   4      106.86      116.92      2.14 o
  -1   4   4       36.46       25.02      0.77 o
   0   4   4     1617.08     1706.79     14.90 o
   1   4   4      264.54      351.14      3.52 o
   2   4   4     4017.91     4277.69     38.36 o
   3   4   4     1544.55     1668.01     21.32 o
   4   4   4     4243.41     4338.01     41.17 o
   5   4   4      729.38      649.60      8.47 o
   6   4   4       61.28       47.49      2.13 o
   7   4   4       42.51       39.62      1.53 o
   8   4   4      997.24      968.01     12.20 o
   9   4   4        1.07       -1.24      1.24 o
  10   4   4       65.33       55.53      2.70 o
  11   4   4       15.51       19.34      1.73 o
  12   4   4        1.76        2.90      1.98 o
  13   4   4        3.70        1.22      1.57 o
  14   4   4        0.00       -1.13      1.64 o
  15   4   4        1.48        2.61      1.76 o
  16   4   4        0.41        2.10      2.77 o
 -16   5   4        4.29       13.76      4.27 o
 -15   5   4        4.43       11.32      3.97 o
 -14   5   4       16.71       21.90      4.08 o
 -13   5   4       10.94       10.54      2.91 o
 -12   5   4       36.38       34.29      2.87 o
 -11   5   4        0.40       -1.63      1.93 o
 -10   5   4       47.16       60.40      2.48 o
  -9   5   4      321.90      322.56      7.00 o
  -8   5   4       16.75       12.84      1.38 o
  -7   5   4        0.08       -1.03      1.03 o
  -6   5   4     1007.49     1018.07     11.59 o
  -5   5   4      477.25      483.62      6.10 o
  -4   5   4      618.75      674.92      7.92 o
  -3   5   4       14.95       13.08      0.92 o
  -2   5   4        0.78       -0.09      0.64 o
  -1   5   4      204.87      195.56      2.85 o
   0   5   4     1003.33     1094.81     11.07 o
   1   5   4     4271.79     4622.25     44.17 o
   2   5   4        0.78        5.21      0.62 o
   3   5   4       19.26       24.00      0.87 o
   4   5   4     1033.98     1037.98     10.52 o
   5   5   4       49.04       47.86      1.44 o
   6   5   4      607.01      635.04      6.90 o
   7   5   4       28.14       28.35      1.24 o
   8   5   4      990.85      958.04     12.53 o
   9   5   4       14.28       11.40      1.62 o
  10   5   4        8.99       10.69      1.67 o
  11   5   4       78.77       72.42      2.88 o
  12   5   4       19.19       23.66      2.02 o
  13   5   4        8.80       13.07      1.92 o
  14   5   4        0.83        1.99      1.74 o
  15   5   4        1.90        5.05      1.95 o
  16   5   4        0.13        1.03      1.95 o
 -15   6   4        2.42       -0.06      3.77 o
 -14   6   4        7.26       10.41      4.76 o
 -13   6   4      153.63      174.99      7.67 o
 -12   6   4        0.98        2.79      2.37 o
 -11   6   4        4.69        5.68      1.96 o
 -10   6   4       21.86       26.40      2.56 o
  -9   6   4      198.44      209.31      4.81 o
  -8   6   4      190.71      182.21      3.95 o
  -7   6   4        0.10       -1.15      1.15 o
  -6   6   4      674.15      694.03      8.49 o
  -5   6   4      609.38      603.91      7.49 o
  -4   6   4      730.04      695.55      8.29 o
  -3   6   4       61.88       55.99      1.78 o
  -2   6   4     1769.82     1748.44     20.15 o
  -1   6   4       24.74       24.76      1.39 o
   0   6   4        6.05        2.30      0.83 o
   1   6   4     1498.48     1541.67     15.42 o
   2   6   4      196.51      200.21      2.89 o
   3   6   4     1289.03     1354.26     12.77 o
   4   6   4      149.41      161.47      3.33 o
   5   6   4      471.37      464.03      6.11 o
   6   6   4       11.79       14.12      1.20 o
   7   6   4      929.70      890.10     11.92 o
   8   6   4      131.31      115.66      3.18 o
   9   6   4       11.83        7.03      1.51 o
  10   6   4        7.63        4.78      1.63 o
  11   6   4        0.11       -1.51      1.51 o
  12   6   4        6.91        4.20      1.88 o
  13   6   4       17.84       21.09      2.13 o
  14   6   4        0.25       -1.74      1.74 o
  15   6   4        4.46        3.68      2.05 o
 -14   7   4        3.59       -2.31      3.65 o
 -13   7   4       25.87       21.36      4.18 o
 -12   7   4        0.83       -2.51      2.81 o
 -11   7   4       19.82       20.63      2.71 o
 -10   7   4        0.57        2.15      2.13 o
  -9   7   4       52.74       45.28      2.96 o
  -8   7   4        3.07        3.93      2.86 o
  -7   7   4       88.84       81.13      3.00 o
  -6   7   4        6.60        5.42      1.33 o
  -5   7   4      228.64      221.22      3.79 o
  -4   7   4      720.80      728.48      9.02 o
  -3   7   4     3123.49     3207.35     33.65 o
  -2   7   4       15.34       15.54      1.50 o
  -1   7   4       17.07       12.11      1.18 o
   0   7   4      563.56      591.54     15.27 o
   1   7   4       28.90       34.41      1.51 o
   2   7   4        0.27       -0.05      0.83 o
   3   7   4        0.17        1.70      1.16 o
   4   7   4      207.56      181.30      3.31 o
   5   7   4      302.72      294.18      4.57 o
   6   7   4       14.76       17.29      1.52 o
   7   7   4       13.83       23.83      1.77 o
   8   7   4      112.28      108.57      3.88 o
   9   7   4        2.57        0.53      1.60 o
  10   7   4        3.21        2.84      1.71 o
  11   7   4        2.21        1.13      1.78 o
  12   7   4        2.68        0.31      1.72 o
  13   7   4       84.89       80.62      3.43 o
  14   7   4       12.46       13.58      2.84 o
 -14   8   4        0.88        6.69      4.18 o
 -13   8   4        0.65        1.66      3.77 o
 -12   8   4        2.21        1.52      2.69 o
 -11   8   4       10.90       21.30      2.95 o
 -10   8   4       34.07       35.14      3.06 o
  -9   8   4       13.79       14.96      2.40 o
  -8   8   4        2.39       -0.26      2.24 o
  -7   8   4      284.22      284.23      7.18 o
  -6   8   4       20.93       22.38      2.37 o
  -5   8   4       51.09       52.81      2.43 o
  -4   8   4      908.42      901.49     11.60 o
  -3   8   4       81.49       87.05      2.77 o
  -2   8   4     1068.28      997.36     12.47 o
  -1   8   4      406.40      401.88      6.02 o
   0   8   4      127.26      140.68      3.51 o
   1   8   4      607.89      638.05      9.33 o
   2   8   4      269.70      267.81      4.64 o
   3   8   4      496.14      503.89      7.00 o
   4   8   4      186.77      185.56      4.74 o
   5   8   4       96.79       92.39      2.83 o
   6   8   4       39.32       36.34      1.89 o
   7   8   4      160.38      150.50      4.69 o
   8   8   4        9.76        7.81      1.98 o
   9   8   4       34.44       32.36      2.41 o
  10   8   4      102.80       96.20      3.62 o
  11   8   4      104.15      108.13      5.96 o
  12   8   4        5.33        1.85      2.19 o
  13   8   4       18.01       14.98      2.97 o
  14   8   4        9.63        8.45      2.65 o
 -13   9   4        0.11       -2.82      3.67 o
 -12   9   4      137.79      165.77      8.24 o
 -11   9   4        2.12        3.45      3.19 o
 -10   9   4       65.29       57.55      3.63 o
  -9   9   4        0.62       -1.12      2.30 o
  -8   9   4        0.30       -2.05      2.05 o
  -7   9   4       10.12        8.36      2.28 o
  -6   9   4        0.19       -1.96      2.03 o
  -5   9   4       11.93       10.97      2.25 o
  -4   9   4       67.96       63.23      3.09 o
  -3   9   4        2.74        0.05      1.56 o
  -2   9   4      362.31      336.02      6.10 o
  -1   9   4       64.88       54.42      2.47 o
   0   9   4      593.30      612.49      9.28 o
   1   9   4       39.77       51.55      2.40 o
   2   9   4      453.22      454.71      6.65 o
   3   9   4      183.60      163.02      3.57 o
   4   9   4      143.31      152.38      3.71 o
   5   9   4        0.25        1.91      1.50 o
   6   9   4        0.49        0.75      2.15 o
   7   9   4      143.22      145.27      5.00 o
   8   9   4        8.48        8.44      2.34 o
   9   9   4        7.27        8.10      2.30 o
  10   9   4       51.03       49.12      3.25 o
  11   9   4       46.43       44.80      3.86 o
  12   9   4       11.67        9.42      2.93 o
  13   9   4        5.52        1.44      2.72 o
 -12  10   4       23.40       30.87      4.84 o
 -11  10   4       24.32       17.57      3.86 o
 -10  10   4        0.03        2.76      3.18 o
  -9  10   4       33.47       32.53      3.32 o
  -8  10   4        9.19        8.54      2.58 o
  -7  10   4       17.30       19.89      2.87 o
  -6  10   4       40.79       50.87      3.30 o
  -5  10   4      146.52      148.27      4.86 o
  -4  10   4        0.42       -1.92      1.92 o
  -3  10   4       40.48       30.05      2.65 o
  -2  10   4       81.14       81.83      3.71 o
  -1  10   4       17.53       16.47      1.97 o
   0  10   4       93.02      100.03      3.54 o
   1  10   4        0.01        0.69      1.76 o
   2  10   4      286.79      291.88      5.13 o
   3  10   4        0.45       -1.51      1.57 o
   4  10   4      242.07      244.82      5.08 o
   5  10   4      171.10      176.11      5.71 o
   6  10   4        2.99        2.48      3.41 o
   7  10   4       98.94       98.67      4.49 o
   8  10   4      102.11      100.02      4.48 o
   9  10   4       96.00      100.05      4.53 o
  10  10   4       26.37       29.68      5.33 o
  11  10   4       54.34       54.07      3.80 o
  12  10   4        9.64        8.18      3.12 o
 -11  11   4        0.00        3.80      6.00 o
 -10  11   4       40.56       51.39      4.61 o
  -9  11   4        9.51        3.22      2.77 o
  -8  11   4        2.31        1.79      2.74 o
  -7  11   4        1.21        2.39      3.10 o
  -6  11   4       53.62       67.58      3.87 o
  -5  11   4       74.01       75.99      3.85 o
  -4  11   4       15.84       15.54      2.69 o
  -3  11   4       11.11        9.21      2.49 o
  -2  11   4        0.02       -1.95      1.95 o
  -1  11   4       21.22       18.77      2.51 o
   0  11   4        0.08        0.42      2.10 o
   1  11   4        7.76        3.83      1.93 o
   2  11   4       35.84       35.30      2.70 o
   3  11   4       38.26       33.34      2.68 o
   4  11   4        0.07       -1.88      2.96 o
   5  11   4       20.80       22.73      3.52 o
   6  11   4       59.96       61.10      4.90 o
   7  11   4        0.60        3.47      3.07 o
   8  11   4       85.55       81.62      7.25 o
   9  11   4       46.89       50.10      4.23 o
  10  11   4        0.29        0.26      2.97 o
  -9  12   4       23.08       16.69      3.86 o
  -8  12   4        0.10       -2.36      2.77 o
  -7  12   4        0.02       -1.44      2.80 o
  -6  12   4       50.05       63.10      4.03 o
  -5  12   4       43.83       43.02      3.56 o
  -4  12   4       60.56       75.81      4.11 o
  -3  12   4       16.88       16.87      2.83 o
  -2  12   4        0.50       -0.09      2.48 o
  -1  12   4       27.91       25.68      3.03 o
   0  12   4        6.87        2.56      2.51 o
   1  12   4        9.35        6.17      2.36 o
   2  12   4        0.19       -0.78      2.20 o
   3  12   4      154.03      181.59      7.74 o
   4  12   4       47.44       52.00      4.77 o
   5  12   4      198.05      200.94     10.38 o
   6  12   4       52.75       59.22      4.94 o
   7  12   4        2.96       -3.50      3.70 o
   8  12   4        1.51       -2.81      3.19 o
   9  12   4        6.95       -0.92      3.21 o
  -7  13   4       48.54       58.37      4.17 o
  -6  13   4        1.07        0.39      2.88 o
  -5  13   4       10.78        8.28      3.11 o
  -4  13   4       20.36       26.40      3.41 o
  -3  13   4       10.23       12.78      3.01 o
  -2  13   4        6.61        4.64      2.89 o
  -1  13   4        1.25       -0.86      2.97 o
   0  13   4       16.24       12.41      3.15 o
   1  13   4        1.06       -2.17      3.08 o
   2  13   4        1.99        1.25      3.78 o
   3  13   4       55.59       68.34      5.55 o
   4  13   4        2.92        0.06      3.78 o
   5  13   4        0.61        3.18      3.70 o
   6  13   4       57.67       56.69     12.49 o
   7  13   4       18.74       19.73      4.15 o
  -3  14   4       12.77       12.20      3.31 o
  -2  14   4        2.19        1.04      3.47 o
  -1  14   4       29.70       32.26      4.27 o
   0  14   4        5.51       -2.11      3.50 o
   1  14   4       36.32       51.79      5.52 o
   2  14   4        5.23        9.66      4.18 o
   3  14   4        0.22        1.23      5.18 o
 -17   0   5        0.24       -1.73      5.37 o
 -15   0   5       76.04       95.16      8.84 o
 -13   0   5       62.98       67.36      4.87 o
 -11   0   5      304.07      297.26      7.32 o
  -9   0   5      997.15     1082.76     16.46 o
  -7   0   5       62.40       62.34      2.31 o
  -5   0   5     4226.49     4442.21     54.32 o
  -3   0   5      564.66      599.80      7.17 o
  -1   0   5     2327.78     2451.24     25.19 o
   1   0   5    12869.81    13203.45    351.56 o
   3   0   5     6418.87     6537.36    172.23 o
   7   0   5     2575.38     2605.88     31.72 o
   9   0   5       28.45       33.99      1.69 o
  11   0   5       59.75       65.59      2.71 o
  13   0   5       80.42       70.45      4.02 o
  15   0   5       65.43       61.38      6.51 o
 -17   1   5        6.01        1.64      3.78 o
 -16   1   5        0.90       -0.87      3.80 o
 -15   1   5       21.15       19.81      4.02 o
 -14   1   5       80.37       86.46      7.27 o
 -13   1   5       36.02       34.66      2.84 o
 -12   1   5      155.92      145.90      4.59 o
 -11   1   5       28.78       29.05      1.97 o
 -10   1   5      238.59      241.55      4.44 o
  -9   1   5      381.59      360.45      5.19 o
  -8   1   5        4.04        4.19      0.92 o
  -7   1   5      544.32      500.68      5.82 o
  -6   1   5      165.99      191.67      2.78 o
  -5   1   5      660.05      606.80      5.59 o
  -4   1   5      749.95      748.35      7.77 o
  -3   1   5     3780.48     3890.82     29.20 o
  -2   1   5    10127.90    10732.14     80.40 o
  -1   1   5       40.94       46.74      0.70 o
   0   1   5      183.93      191.14      3.02 o
   1   1   5      686.32      687.61     19.28 o
   2   1   5       25.18       26.32      1.66 o
   3   1   5       43.69       86.28      3.97 o
   4   1   5     2041.98     2329.25     37.16 o
   5   1   5      120.75       86.20      2.47 o
   6   1   5        1.43        2.09      0.57 o
   7   1   5     1632.61     1586.39     14.69 o
   8   1   5      345.56      314.16      3.27 o
   9   1   5       25.79       37.39      1.21 o
  10   1   5      399.08      393.24      5.39 o
  11   1   5      256.52      247.81      3.68 o
  12   1   5      116.72      128.15      3.14 o
  13   1   5       79.72       83.13      2.72 o
  14   1   5       11.05       16.88      1.74 o
  15   1   5       40.72       47.35      4.33 o
  16   1   5        0.21        2.74      3.06 o
 -16   2   5        7.20        3.56      3.76 o
 -15   2   5        0.80        1.42      3.51 o
 -14   2   5        8.86        4.64      2.94 o
 -13   2   5        1.01       -2.11      2.11 o
 -12   2   5        3.68       -1.95      1.95 o
 -11   2   5       14.07       12.63      1.73 o
 -10   2   5      489.65      506.08     10.07 o
  -9   2   5      557.90      574.88      7.33 o
  -8   2   5      561.36      563.68      7.05 o
  -7   2   5      136.96      131.74      3.01 o
  -6   2   5      475.91      467.52      5.76 o
  -5   2   5        0.14       -0.61      0.72 o
  -4   2   5       39.56       62.14      1.52 o
  -3   2   5     3904.30     4198.92     34.28 o
  -2   2   5     3892.80     4184.37     32.58 o
  -1   2   5       17.56        8.24      0.38 o
   0   2   5     3228.00     3378.59     26.24 o
   1   2   5     3043.95     3164.50     27.03 o
   2   2   5      392.72      443.70      8.73 o
   3   2   5       75.73       60.59      1.04 o
   4   2   5     4871.96     5133.32     56.32 o
   5   2   5      421.76      427.97      4.46 o
   6   2   5      495.66      563.01      5.45 o
   7   2   5      237.30      247.39      2.79 o
   8   2   5      277.77      284.66      3.33 o
   9   2   5      166.17      164.12      2.41 o
  10   2   5       83.66       78.93      1.97 o
  11   2   5        5.89        6.18      1.16 o
  12   2   5        4.78        2.02      1.27 o
  13   2   5       20.13       16.71      1.81 o
  14   2   5       26.70       20.19      1.76 o
  15   2   5        0.94        1.08      3.32 o
  16   2   5        3.08        2.60      3.12 o
 -16   3   5       26.04       30.76      6.00 o
 -15   3   5        0.21        3.93      3.61 o
 -14   3   5        2.17       -0.98      3.23 o
 -13   3   5        0.30       -2.09      2.09 o
 -12   3   5        2.94        5.43      2.17 o
 -11   3   5       26.47       23.99      2.10 o
 -10   3   5      200.93      204.82      4.21 o
  -9   3   5       56.99       53.16      2.01 o
  -8   3   5      231.52      242.57      3.69 o
  -7   3   5       24.77       22.96      1.23 o
  -6   3   5       32.00       30.47      1.40 o
  -5   3   5     1066.81     1156.29     12.64 o
  -4   3   5      120.90      110.44      1.91 o
  -3   3   5       11.68        4.23      0.71 o
  -2   3   5      594.65      697.26      6.14 o
  -1   3   5     1803.20     1886.65     16.33 o
   0   3   5     3903.25     4102.71     36.92 o
   1   3   5     1678.39     1807.95     16.42 o
   2   3   5       58.18      100.54      1.37 o
   3   3   5      172.85      191.36      2.38 o
   4   3   5     9975.31    10851.96     96.38 o
   5   3   5      117.72      122.48      2.51 o
   6   3   5       31.33       21.16      0.75 o
   7   3   5       41.04       52.47      1.43 o
   8   3   5     1027.65     1007.47     10.92 o
   9   3   5        9.31       11.97      1.09 o
  10   3   5       38.78       38.45      1.46 o
  11   3   5        0.06        0.63      1.37 o
  12   3   5       22.75       19.56      1.76 o
  13   3   5        0.03       -0.46      1.37 o
  14   3   5       77.30       98.12      3.07 o
  15   3   5       14.75       22.91      3.60 o
  16   3   5        2.38       -0.17      3.17 o
 -16   4   5        3.42        6.06      3.85 o
 -15   4   5       73.53       85.92      5.83 o
 -14   4   5        4.08        1.60      3.42 o
 -13   4   5        4.84        3.85      2.42 o
 -12   4   5      171.25      164.19      5.03 o
 -11   4   5      391.53      389.38      7.89 o
 -10   4   5        9.50       11.70      1.71 o
  -9   4   5      354.85      360.26      5.37 o
  -8   4   5        1.16        0.30      1.12 o
  -7   4   5        0.43       -0.66      0.95 o
  -6   4   5      101.84      111.21      2.73 o
  -5   4   5       96.91      114.85      2.33 o
  -4   4   5      432.16      431.90      5.78 o
  -3   4   5       51.40       32.20      1.14 o
  -2   4   5      277.30      251.21      3.11 o
  -1   4   5      942.02     1098.47     10.06 o
   0   4   5        4.45        5.49      1.00 o
   1   4   5    12770.18    13729.80    168.79 o
   2   4   5      258.20      216.38      3.16 o
   3   4   5      427.64      523.73      5.50 o
   4   4   5     1152.02     1235.24     11.66 o
   5   4   5      194.06      205.04      2.91 o
   6   4   5      274.63      273.02      3.29 o
   7   4   5     1019.28     1006.07      9.66 o
   8   4   5      691.73      683.14      7.77 o
   9   4   5        3.92        5.07      1.11 o
  10   4   5        0.25       -0.77      1.39 o
  11   4   5        0.11       -1.36      1.36 o
  12   4   5        0.55       -1.32      1.32 o
  13   4   5       67.03       72.62      2.75 o
  14   4   5       13.43       12.20      1.72 o
  15   4   5       15.06       21.97      2.47 o
  16   4   5        8.17       13.99      3.73 o
 -15   5   5       39.48       38.49      5.39 o
 -14   5   5       19.77       24.19      4.24 o
 -13   5   5       54.62       53.14      3.52 o
 -12   5   5       43.20       48.75      3.17 o
 -11   5   5       24.20       22.55      2.59 o
 -10   5   5      285.52      271.62      5.55 o
  -9   5   5      708.27      722.18     10.72 o
  -8   5   5      767.65      757.52      9.28 o
  -7   5   5        0.25       -1.05      1.05 o
  -6   5   5      475.38      479.03      6.20 o
  -5   5   5      432.75      430.81      6.03 o
  -4   5   5        0.23       -0.12      0.75 o
  -3   5   5      257.80      238.97      4.14 o
  -2   5   5        0.58        1.24      0.59 o
  -1   5   5      473.58      475.48      5.00 o
   0   5   5       66.57       69.40      1.34 o
   1   5   5     1758.80     1772.71     20.09 o
   2   5   5      280.08      315.80      3.80 o
   3   5   5      381.08      375.09      4.31 o
   4   5   5      308.39      333.43      4.38 o
   5   5   5      285.60      297.70      4.13 o
   6   5   5      389.43      385.09      5.56 o
   7   5   5        2.42        4.08      0.95 o
   8   5   5        4.83        1.70      1.37 o
   9   5   5       13.81       13.50      1.84 o
  10   5   5       30.81       35.95      4.29 o
  11   5   5       42.61       46.42      2.21 o
  12   5   5       65.62       60.41      2.60 o
  13   5   5       67.03       73.04      2.91 o
  14   5   5        6.15        5.34      1.68 o
  15   5   5       15.56       15.92      3.18 o
 -15   6   5        2.24       -2.95      3.87 o
 -14   6   5       13.26        9.70      4.07 o
 -13   6   5       25.14       28.87      3.66 o
 -12   6   5        9.74       13.91      2.64 o
 -11   6   5        5.97       10.59      2.16 o
 -10   6   5        0.31        0.62      2.19 o
  -9   6   5       24.66       23.34      2.43 o
  -8   6   5      263.78      236.43      4.92 o
  -7   6   5      130.28      116.28      2.85 o
  -6   6   5       62.62       55.84      2.00 o
  -5   6   5      650.40      619.05      7.66 o
  -4   6   5      991.63      921.23     15.30 o
  -3   6   5       19.97       10.20      0.96 o
  -2   6   5     2058.61     2070.78     23.64 o
  -1   6   5      200.10      213.45      3.03 o
   0   6   5      354.00      290.83      3.99 o
   1   6   5       67.46       75.81      1.64 o
   2   6   5     1808.90     1807.61     22.68 o
   3   6   5        0.00        1.85      0.70 o
   4   6   5       25.18       23.85      1.51 o
   5   6   5       32.78       26.28      1.14 o
   6   6   5       17.55       27.26      1.64 o
   7   6   5      415.80      393.46      6.68 o
   8   6   5       31.14       23.47      1.63 o
   9   6   5       44.40       38.86      1.95 o
  10   6   5      196.27      197.40      4.50 o
  11   6   5        0.56       -1.52      1.52 o
  12   6   5       13.21       15.18      2.31 o
  13   6   5       30.50       24.45      2.10 o
  14   6   5       27.52       28.99      2.36 o
  15   6   5        2.64        0.05      2.45 o
 -14   7   5       14.22       11.39      4.50 o
 -13   7   5        7.04        8.53      3.62 o
 -12   7   5       25.62       19.56      2.92 o
 -11   7   5       11.73       10.51      2.50 o
 -10   7   5        7.46        6.42      2.34 o
  -9   7   5      112.34      102.68      4.08 o
  -8   7   5      320.51      305.88      7.64 o
  -7   7   5      151.49      140.11      4.21 o
  -6   7   5      617.18      626.61      8.62 o
  -5   7   5       16.08       12.64      1.54 o
  -4   7   5      436.06      429.33      6.34 o
  -3   7   5     1539.75     1495.17     17.74 o
  -2   7   5       64.15       66.95      2.26 o
  -1   7   5       62.38       61.59      1.95 o
   0   7   5        0.04        2.72      1.65 o
   1   7   5       49.22       42.94      1.41 o
   2   7   5        0.21       -0.19      0.84 o
   3   7   5      118.02      109.55      2.57 o
   4   7   5       47.52       57.71      2.04 o
   5   7   5       59.30       66.02      2.32 o
   6   7   5       24.26       26.06      2.54 o
   7   7   5      246.36      236.89      4.79 o
   8   7   5        3.52        0.42      1.36 o
   9   7   5        9.68        4.29      1.79 o
  10   7   5       92.03       85.66      3.21 o
  11   7   5      165.69      170.92      4.42 o
  12   7   5       29.36       33.42      2.36 o
  13   7   5       12.77       13.65      2.02 o
  14   7   5       12.21        8.78      2.33 o
 -14   8   5       31.61       36.56      4.95 o
 -13   8   5       96.74      120.27      7.25 o
 -12   8   5        2.55        4.90      2.81 o
 -11   8   5      178.24      179.62      5.85 o
 -10   8   5       41.01       46.98      3.31 o
  -9   8   5      140.82      145.17      4.94 o
  -8   8   5       80.71       80.02      3.71 o
  -7   8   5        5.74        6.20      2.09 o
  -6   8   5      270.40      266.39      6.13 o
  -5   8   5       96.94       90.87      3.32 o
  -4   8   5      157.08      152.99      3.97 o
  -3   8   5      314.67      318.89      5.77 o
  -2   8   5        2.24       -1.16      1.41 o
  -1   8   5      247.94      247.58      4.82 o
   0   8   5       32.30       22.62      1.75 o
   1   8   5       82.50       68.45      2.67 o
   2   8   5      223.19      171.58      3.42 o
   3   8   5        5.17        8.35      1.36 o
   4   8   5      651.57      638.42      9.22 o
   5   8   5        0.72        0.78      1.35 o
   6   8   5       13.05       12.01      1.66 o
   7   8   5      247.37      231.74      5.02 o
   8   8   5       87.87       80.85      3.61 o
   9   8   5       11.44       10.80      2.82 o
  10   8   5       93.89       89.45      3.42 o
  11   8   5       64.55       68.33      3.20 o
  12   8   5        4.83        1.70      1.92 o
  13   8   5        0.02       -1.91      1.91 o
  14   8   5        2.78        0.55      2.12 o
 -13   9   5        0.57       -0.48      5.09 o
 -12   9   5       59.00       68.49      4.97 o
 -11   9   5        0.59       -0.08      2.64 o
 -10   9   5        0.77       -0.50      2.44 o
  -9   9   5        0.59       -2.46      3.11 o
  -8   9   5       38.15       42.11      3.09 o
  -7   9   5      235.13      241.61      7.02 o
  -6   9   5      112.92      113.06      4.43 o
  -5   9   5      662.23      660.40     11.39 o
  -4   9   5        9.80        9.57      2.10 o
  -3   9   5       69.30       66.09      2.88 o
  -2   9   5       72.06       64.01      2.72 o
  -1   9   5       88.42       89.14      3.17 o
   0   9   5       79.50       92.26      3.12 o
   1   9   5        2.63        0.46      1.39 o
   2   9   5       50.13       38.49      1.95 o
   3   9   5        2.57       -1.40      1.40 o
   4   9   5      129.46      105.92      3.18 o
   5   9   5      440.68      411.73      7.49 o
   6   9   5        4.27        4.34      2.58 o
   7   9   5      100.79       93.82      3.98 o
   8   9   5      128.42      117.94      4.43 o
   9   9   5        2.40       -0.18      3.30 o
  10   9   5        7.53        5.15      2.05 o
  11   9   5       29.15       30.56      3.36 o
  12   9   5       20.68       28.82      2.72 o
  13   9   5        0.05       -0.98      2.33 o
 -12  10   5       24.37       23.18      4.06 o
 -11  10   5       10.99        7.18      3.59 o
 -10  10   5       40.56       52.77      3.75 o
  -9  10   5        8.88        7.05      2.71 o
  -8  10   5        4.76        1.48      2.42 o
  -7  10   5       17.27       16.17      2.69 o
  -6  10   5        5.86        6.28      3.45 o
  -5  10   5       44.43       42.86      3.01 o
  -4  10   5       17.56       19.65      2.81 o
  -3  10   5       12.77        7.96      2.37 o
  -2  10   5       73.70       60.54      3.15 o
  -1  10   5       16.13       13.96      2.01 o
   0  10   5        8.63        9.28      1.93 o
   1  10   5        8.68        8.10      1.67 o
   2  10   5        5.02        7.92      1.76 o
   3  10   5        0.39       -1.57      1.59 o
   4  10   5      217.12      216.30      5.70 o
   5  10   5      425.93      392.75      8.94 o
   6  10   5        0.17       -2.26      2.26 o
   7  10   5        9.60       12.14      2.49 o
   8  10   5       22.48       21.55      2.76 o
   9  10   5       37.22       32.26      3.02 o
  10  10   5       21.02       16.57      4.23 o
  11  10   5        3.64        7.99      2.74 o
  12  10   5       27.91       30.46      3.38 o
 -10  11   5       35.71       35.54      3.73 o
  -9  11   5        2.89        1.22      2.70 o
  -8  11   5        0.08       -0.53      2.71 o
  -7  11   5       39.07       34.42      3.38 o
  -6  11   5        9.05        9.42      2.57 o
  -5  11   5        5.56        5.95      2.58 o
  -4  11   5       63.25       61.57      3.62 o
  -3  11   5       35.74       40.44      3.12 o
  -2  11   5        6.41        7.03      2.28 o
  -1  11   5      111.33      107.47      4.29 o
   0  11   5       41.14       42.37      3.07 o
   1  11   5       31.61       37.10      2.72 o
   2  11   5        2.59        1.70      2.04 o
   3  11   5       19.42       11.54      2.62 o
   4  11   5        2.92        0.88      2.38 o
   5  11   5       24.33       32.65      3.19 o
   6  11   5       33.04       31.42      3.65 o
   7  11   5        1.31       -1.00      3.38 o
   8  11   5       14.41       14.85      3.55 o
   9  11   5        5.58        7.13      3.02 o
  10  11   5        2.98        1.13      5.71 o
  -9  12   5        2.56        0.36      2.98 o
  -8  12   5        4.56        3.15      4.78 o
  -7  12   5        0.26       -2.76      2.76 o
  -6  12   5        4.84        2.89      3.74 o
  -5  12   5       20.19       20.26      3.32 o
  -4  12   5        5.72        9.21      2.75 o
  -3  12   5       10.09        5.64      2.66 o
  -2  12   5      240.18      284.14      7.20 o
  -1  12   5       57.51       66.74      5.97 o
   0  12   5        7.20        0.14      2.46 o
   1  12   5        3.85        1.16      2.19 o
   2  12   5       13.36       10.10      2.72 o
   3  12   5       26.96       32.90      5.71 o
   4  12   5       22.13       29.81      4.16 o
   5  12   5        1.35        4.61      3.49 o
   6  12   5       27.20       23.25      3.92 o
   7  12   5        5.90        4.75      3.19 o
   8  12   5       15.90       12.25      3.34 o
   9  12   5        4.55        7.22      3.15 o
  -6  13   5        6.28        8.95      4.83 o
  -5  13   5        0.70       -1.06      2.81 o
  -4  13   5        0.51       -1.87      2.81 o
  -3  13   5       13.43       19.53      3.70 o
  -2  13   5        4.13        0.71      3.05 o
  -1  13   5       29.05       27.86      3.83 o
   0  13   5       17.41       15.25      2.88 o
   1  13   5       21.92       11.15      6.07 o
   2  13   5        0.10       -3.35      3.35 o
   3  13   5        2.65       -1.27      3.53 o
   4  13   5       53.14       49.04      4.93 o
   5  13   5       10.23        9.71      4.73 o
   6  13   5        1.70        0.63      3.46 o
  -3  14   5        0.51       10.36      6.09 o
  -2  14   5       19.86       21.13      4.06 o
  -1  14   5        0.20       -2.74      2.74 o
   0  14   5        2.20        4.00      4.10 o
   1  14   5       11.53        9.84      4.25 o
   2  14   5        9.49       10.18      4.17 o
   3  14   5        1.45       -0.42      5.79 o
 -16   0   6        6.71       -2.07      5.20 o
 -14   0   6       15.96       23.41      4.23 o
 -12   0   6      561.98      565.65     14.40 o
 -10   0   6       29.02       29.35      2.65 o
  -8   0   6       68.39       68.60      3.48 o
  -6   0   6      429.74      473.71      7.73 o
  -4   0   6     1722.26     1936.22     24.10 o
  -2   0   6     3120.33     3648.62     40.36 o
   0   0   6    19242.88    19684.32    520.03 o
   2   0   6     8028.47     8101.76    213.03 o
   4   0   6      365.10      422.16     13.19 o
   6   0   6      108.77       72.21      2.44 o
   8   0   6      416.37      401.33      9.31 o
  10   0   6      690.42      671.60     17.59 o
  12   0   6       86.09       75.80      6.21 o
  14   0   6      139.68      167.96      9.72 o
  16   0   6        2.62        2.03      4.35 o
 -16   1   6        2.73        0.41      3.80 o
 -15   1   6        0.87        4.06      3.68 o
 -14   1   6       73.16       74.32      3.88 o
 -13   1   6       33.08       39.31      3.03 o
 -12   1   6       15.99       23.79      2.62 o
 -11   1   6       25.54       17.68      2.15 o
 -10   1   6      434.78      424.39      6.48 o
  -9   1   6      293.43      314.63      4.52 o
  -8   1   6      109.93      101.99      2.31 o
  -7   1   6        0.10        3.99      0.83 o
  -6   1   6      779.20      752.28      8.10 o
  -5   1   6     2507.14     2791.15     25.60 o
  -4   1   6      372.19      405.43      3.86 o
  -3   1   6        6.75        5.12      0.45 o
  -2   1   6      491.56      451.73      4.03 o
  -1   1   6     1914.56     2002.65     15.66 o
   0   1   6      557.11      501.60      4.51 o
   1   1   6      313.28      311.52      6.89 o
   2   1   6     1844.53     1959.51     92.77 o
   3   1   6      143.41      156.61      4.32 o
   4   1   6     1449.37     1442.01     28.52 o
   5   1   6     1511.30     1524.88     24.58 o
   6   1   6      601.15      612.89     10.53 o
   7   1   6      470.22      463.84      7.73 o
   8   1   6     1076.66     1035.51     15.25 o
   9   1   6     1171.41     1111.81     14.47 o
  10   1   6      165.27      156.04      3.77 o
  11   1   6       11.66       12.67      1.32 o
  12   1   6       24.06       18.81      2.73 o
  13   1   6        0.71       -0.98      2.34 o
  14   1   6       58.21       75.84      4.93 o
  15   1   6        5.67        5.13      3.09 o
  16   1   6       11.32       12.64      3.40 o
 -16   2   6        0.06        6.20      6.13 o
 -15   2   6       32.79       30.69      4.48 o
 -14   2   6        0.01       -2.37      2.37 o
 -13   2   6        0.01       -1.78      2.28 o
 -12   2   6       25.84       25.66      2.88 o
 -11   2   6        0.16       -1.93      1.93 o
 -10   2   6        5.96        2.45      1.49 o
  -9   2   6      970.40      997.81     11.66 o
  -8   2   6      188.34      195.27      3.46 o
  -7   2   6        0.05       -0.15      0.87 o
  -6   2   6     1161.62     1151.85     12.70 o
  -5   2   6     1178.01     1242.14     14.80 o
  -4   2   6      426.96      598.68      5.71 o
  -3   2   6     1955.69     2152.11     16.39 o
  -2   2   6        2.16        9.92      0.55 o
  -1   2   6      565.15      597.52      4.95 o
   0   2   6     1995.26     1999.36     15.65 o
   1   2   6     3572.82     3827.88     36.62 o
   2   2   6      230.13      222.35      3.47 o
   3   2   6       12.80       31.78      4.75 o
   4   2   6      182.66      192.37      3.77 o
   5   2   6      691.51      697.14     11.76 o
   6   2   6      170.47      169.97      4.50 o
   7   2   6       75.35       82.18      1.86 o
   8   2   6       92.88       93.37      1.99 o
   9   2   6      272.38      246.23      3.65 o
  10   2   6       21.49       10.59      1.56 o
  11   2   6       30.82       25.90      1.37 o
  12   2   6       10.77       10.36      1.20 o
  13   2   6       52.27       41.18      3.67 o
  14   2   6        0.10        0.57      2.85 o
  15   2   6        0.30       -2.95      2.95 o
  16   2   6        1.68       -2.96      2.96 o
 -16   3   6        3.62       10.00      4.19 o
 -15   3   6       52.08       58.99      5.83 o
 -14   3   6        9.80        6.63      2.69 o
 -13   3   6        4.56        5.97      2.51 o
 -12   3   6       15.05        9.09      2.39 o
 -11   3   6      155.68      157.06      5.54 o
 -10   3   6       59.72       56.50      2.62 o
  -9   3   6        0.01       -1.22      1.22 o
  -8   3   6      149.83      154.82      3.02 o
  -7   3   6      603.08      566.12      6.40 o
  -6   3   6       46.97       51.38      1.63 o
  -5   3   6       90.29       89.22      1.99 o
  -4   3   6      165.72      139.73      1.97 o
  -3   3   6     5490.49     5807.23     47.27 o
  -2   3   6     5045.67     5740.63     46.69 o
  -1   3   6       10.61        6.89      0.58 o
   0   3   6       45.81       46.53      1.04 o
   1   3   6     2700.04     2775.11     24.85 o
   2   3   6     1503.29     1778.95     16.08 o
   3   3   6     2518.32     2700.08     25.78 o
   4   3   6     1444.23     1472.07     15.28 o
   5   3   6      103.60      125.26      1.89 o
   6   3   6       49.73       45.41      1.23 o
   7   3   6      666.93      711.13      7.34 o
   8   3   6        9.15        7.03      1.17 o
   9   3   6     1055.80     1006.31     12.81 o
  10   3   6        0.86        0.24      0.73 o
  11   3   6      259.97      273.05      4.24 o
  12   3   6        1.15        0.41      1.68 o
  13   3   6       58.89       47.60      2.56 o
  14   3   6        5.40        4.42      2.96 o
  15   3   6      128.30      149.63      7.91 o
  16   3   6       10.54        7.26      3.60 o
 -16   4   6        7.01       10.07      6.26 o
 -15   4   6       11.84       12.14      4.11 o
 -14   4   6       32.65       34.24      3.88 o
 -13   4   6        3.62        0.13      2.42 o
 -12   4   6        1.61        1.85      2.23 o
 -11   4   6       83.64       83.15      4.91 o
 -10   4   6      108.90      127.57      4.33 o
  -9   4   6        1.50        1.62      1.54 o
  -8   4   6       81.82       67.97      2.44 o
  -7   4   6      168.13      147.83      2.98 o
  -6   4   6     1624.86     1611.84     17.50 o
  -5   4   6      259.34      254.80      4.05 o
  -4   4   6      978.00      995.82     13.56 o
  -3   4   6       58.89       51.39      1.40 o
  -2   4   6     1052.13     1023.41      9.80 o
  -1   4   6     1229.77     1263.98     11.22 o
   0   4   6        7.86        6.24      0.71 o
   1   4   6       12.98       13.87      1.18 o
   2   4   6       55.12       70.11      1.26 o
   3   4   6       91.20      127.68      1.93 o
   4   4   6      102.93       85.27      1.41 o
   5   4   6      596.18      633.04      6.20 o
   6   4   6       18.23       20.81      1.39 o
   7   4   6      508.20      492.30      7.58 o
   8   4   6      388.16      394.09      6.10 o
   9   4   6        1.16        0.56      0.85 o
  10   4   6       92.37       85.75      2.18 o
  11   4   6        0.77       -1.04      1.04 o
  12   4   6       25.50       21.37      1.50 o
  13   4   6       34.38       33.45      2.37 o
  14   4   6       24.62       29.58      5.60 o
  15   4   6        6.16        5.02      3.31 o
  16   4   6       39.28       40.07      4.51 o
 -15   5   6        0.48       -1.65      3.82 o
 -14   5   6        0.00       -2.97      2.97 o
 -13   5   6       26.25       31.75      3.16 o
 -12   5   6        4.48        9.38      2.39 o
 -11   5   6        3.93        0.48      2.18 o
 -10   5   6        5.21        1.22      1.86 o
  -9   5   6       89.93       86.10      3.72 o
  -8   5   6        4.56        3.31      1.47 o
  -7   5   6       12.22       10.69      1.33 o
  -6   5   6      219.64      211.63      3.54 o
  -5   5   6        0.89       -0.84      0.84 o
  -4   5   6      272.91      240.62      5.51 o
  -3   5   6        0.06        1.50      0.72 o
  -2   5   6     3427.49     3641.11     35.26 o
  -1   5   6       20.18       12.74      0.75 o
   0   5   6      141.30      132.26      2.08 o
   1   5   6      131.16      148.07      2.21 o
   2   5   6      472.34      439.36      4.87 o
   3   5   6      185.64      142.03      2.54 o
   4   5   6      543.34      577.98      7.49 o
   5   5   6       12.42       10.07      0.87 o
   6   5   6      830.27      817.73      9.74 o
   7   5   6      269.70      280.18      4.59 o
   8   5   6        0.26       -0.56      0.89 o
   9   5   6       11.41       14.57      1.26 o
  10   5   6      538.37      535.81      8.71 o
  11   5   6       60.26       67.56      3.75 o
  12   5   6       54.85       58.50      2.64 o
  13   5   6       28.84       28.18      2.56 o
  14   5   6       18.96       22.95      2.32 o
  15   5   6       13.76        9.13      4.54 o
 -15   6   6       19.90       13.74      4.33 o
 -14   6   6        3.25        0.52      3.29 o
 -13   6   6       25.65       26.07      3.13 o
 -12   6   6      134.62      129.49      4.87 o
 -11   6   6       16.32       11.32      2.27 o
 -10   6   6       22.85       23.15      2.66 o
  -9   6   6      272.53      269.37      6.29 o
  -8   6   6      192.41      168.97      4.74 o
  -7   6   6        2.38        3.35      1.54 o
  -6   6   6       84.67       82.67      2.39 o
  -5   6   6      958.86      979.71     12.19 o
  -4   6   6      544.74      540.59      7.32 o
  -3   6   6      663.53      694.40      8.89 o
  -2   6   6        3.85        5.38      0.88 o
  -1   6   6      204.97      203.10      2.77 o
   0   6   6      157.07      180.69      2.68 o
   1   6   6      162.74      190.79      2.60 o
   2   6   6      105.26       88.07      1.89 o
   3   6   6      175.63      168.26      2.56 o
   4   6   6        0.02       -0.09      0.87 o
   5   6   6      126.53      104.60      2.04 o
   6   6   6      148.31      121.20      3.23 o
   7   6   6       12.13        9.06      1.76 o
   8   6   6       20.26       20.14      1.76 o
   9   6   6        0.16        0.46      1.28 o
  10   6   6       48.00       45.16      2.24 o
  11   6   6       29.19       31.38      2.01 o
  12   6   6        4.55        0.89      1.45 o
  13   6   6       31.48       26.39      2.55 o
  14   6   6        3.16        2.35      2.02 o
  15   6   6        3.73       -2.16      3.27 o
 -14   7   6       55.85       73.17      5.90 o
 -13   7   6       16.68       21.52      6.26 o
 -12   7   6        2.07       -1.16      2.52 o
 -11   7   6        5.25        0.58      2.42 o
 -10   7   6       75.09       75.60      3.69 o
  -9   7   6       85.86      104.66      4.36 o
  -8   7   6       14.17       16.85      2.36 o
  -7   7   6       75.43       74.99      3.35 o
  -6   7   6      112.54      102.79      3.30 o
  -5   7   6       80.92       77.58      2.91 o
  -4   7   6       58.48       65.61      3.01 o
  -3   7   6       23.95       28.46      1.84 o
  -2   7   6     1013.11      954.03     10.92 o
  -1   7   6        0.43       -0.95      0.95 o
   0   7   6        9.38        6.64      1.10 o
   1   7   6      544.62      526.24      6.47 o
   2   7   6        2.19       -0.26      0.76 o
   3   7   6      394.61      388.48      5.53 o
   4   7   6      610.89      618.92      8.74 o
   5   7   6      270.63      226.78      4.58 o
   6   7   6      141.27      150.34      3.59 o
   7   7   6       45.85       48.64      2.38 o
   8   7   6      184.85      197.01      4.30 o
   9   7   6       78.12       78.74      2.82 o
  10   7   6       32.72       37.64      2.20 o
  11   7   6       61.12       61.48      2.79 o
  12   7   6       12.76       10.59      1.77 o
  13   7   6        0.38       -2.02      2.02 o
  14   7   6        0.68       -1.05      2.06 o
 -13   8   6        1.25        2.40      3.48 o
 -12   8   6        8.84        9.66      3.83 o
 -11   8   6       62.31       72.02      3.98 o
 -10   8   6       39.35       32.43      3.08 o
  -9   8   6      120.56      126.21      4.78 o
  -8   8   6       10.05        6.33      2.17 o
  -7   8   6      215.11      216.05      5.62 o
  -6   8   6      127.34      139.37      4.49 o
  -5   8   6        0.59        3.68      1.65 o
  -4   8   6      339.77      342.41      6.21 o
  -3   8   6      408.83      410.54      7.31 o
  -2   8   6       35.05       33.84      2.04 o
  -1   8   6       64.40       57.41      2.32 o
   0   8   6      189.04      181.33      3.89 o
   1   8   6        8.03       13.65      1.37 o
   2   8   6      310.63      243.49      4.20 o
   3   8   6        7.37        4.03      2.68 o
   4   8   6       13.46       23.62      1.63 o
   5   8   6      327.67      306.19      5.84 o
   6   8   6      158.61      149.75      5.86 o
   7   8   6      361.92      352.54      6.53 o
   8   8   6       70.71       61.80      3.20 o
   9   8   6       53.06       52.79      4.02 o
  10   8   6        0.25       -1.62      1.65 o
  11   8   6       15.56       11.71      1.97 o
  12   8   6        5.49        5.73      1.86 o
  13   8   6        0.23       -1.04      2.46 o
 -13   9   6        0.33       -3.21      3.21 o
 -12   9   6       11.66       12.26      3.21 o
 -11   9   6       13.23       21.88      3.11 o
 -10   9   6       13.05       18.18      2.89 o
  -9   9   6        0.09        0.49      2.42 o
  -8   9   6       40.39       41.85      3.19 o
  -7   9   6       23.12       25.49      2.84 o
  -6   9   6       27.07       30.50      2.62 o
  -5   9   6       12.64       12.36      2.37 o
  -4   9   6        2.25        1.58      1.76 o
  -3   9   6      717.63      725.92     10.84 o
  -2   9   6       85.88       88.39      3.28 o
  -1   9   6       27.45       28.38      2.03 o
   0   9   6       34.43       33.77      2.50 o
   1   9   6        1.03       -1.31      1.31 o
   2   9   6      308.01      312.90      5.62 o
   3   9   6       17.17       16.52      1.71 o
   4   9   6      104.19      112.87      3.61 o
   5   9   6       73.20       89.73      3.31 o
   6   9   6        6.31        9.16      1.85 o
   7   9   6       19.77       17.45      2.27 o
   8   9   6       46.60       59.85      4.07 o
   9   9   6        4.95        0.46      2.18 o
  10   9   6        0.21        0.49      1.87 o
  11   9   6       12.00       14.79      2.14 o
  12   9   6        1.22       -1.12      1.90 o
 -11  10   6        3.13       -1.07      2.80 o
 -10  10   6        3.22        7.75      2.95 o
  -9  10   6        9.87       11.11      2.92 o
  -8  10   6       72.17       74.05      3.91 o
  -7  10   6       43.72       43.86      3.33 o
  -6  10   6       66.16       75.24      4.86 o
  -5  10   6      118.05      123.61      4.61 o
  -4  10   6       22.78       18.31      2.48 o
  -3  10   6       11.24        9.40      2.24 o
  -2  10   6       85.17       95.10      3.46 o
  -1  10   6      167.93      183.48      4.49 o
   0  10   6      172.65      159.10      4.67 o
   1  10   6      159.73      152.67      3.97 o
   2  10   6        0.54       -0.65      1.53 o
   3  10   6       15.30       12.74      2.11 o
   4  10   6        6.97        8.59      3.09 o
   5  10   6      534.75      493.78      8.82 o
   6  10   6       44.07       41.02      3.05 o
   7  10   6       39.69       34.65      2.97 o
   8  10   6       23.52       25.66      2.73 o
   9  10   6       17.47       19.58      2.69 o
  10  10   6       25.87       26.84      2.73 o
  11  10   6        0.07        0.66      2.43 o
 -10  11   6        6.99        5.81      3.01 o
  -9  11   6        2.70        4.15      2.88 o
  -8  11   6       65.31       76.14      4.22 o
  -7  11   6       16.50       10.97      2.78 o
  -6  11   6       28.24       32.91      3.19 o
  -5  11   6       58.31       56.79      3.60 o
  -4  11   6       76.99       80.37      4.30 o
  -3  11   6      103.67      123.34      4.73 o
  -2  11   6       39.57       45.91      3.23 o
  -1  11   6       95.50       88.20      4.90 o
   0  11   6       97.71       99.92      4.09 o
   1  11   6       77.38       70.24      3.67 o
   2  11   6      172.28      186.04      5.50 o
   3  11   6       16.08       12.61      2.21 o
   4  11   6       24.30       22.73      2.36 o
   5  11   6        4.14        4.94      2.39 o
   6  11   6        9.82        9.90      2.69 o
   7  11   6       44.68       44.17      3.41 o
   8  11   6       10.08        3.47      2.91 o
   9  11   6       14.54       18.23      3.27 o
  10  11   6        2.04        5.81      2.78 o
  -8  12   6        9.88       10.12      3.16 o
  -7  12   6        2.71        2.90      2.91 o
  -6  12   6       11.48        8.74      3.03 o
  -5  12   6       32.37       31.96      3.39 o
  -4  12   6        0.30       -2.02      2.54 o
  -3  12   6        0.70        3.53      3.08 o
  -2  12   6       37.74       49.46      4.18 o
  -1  12   6       78.93       81.75      4.72 o
   0  12   6       36.65       31.53      3.35 o
   1  12   6       18.60       22.32      3.12 o
   2  12   6        2.19       -3.82      3.82 o
   3  12   6       75.59       73.97      5.23 o
   4  12   6       34.97       40.61      4.33 o
   5  12   6        2.03        5.03      3.29 o
   6  12   6       21.93       17.97      3.66 o
   7  12   6        2.60        3.44      4.69 o
   8  12   6        4.17       -0.56      3.70 o
  -6  13   6       22.33       20.84      3.50 o
  -5  13   6       27.04       31.19      4.84 o
  -4  13   6       19.41       15.11      3.59 o
  -3  13   6       53.91       70.20      4.86 o
  -2  13   6       35.16       36.92      4.09 o
  -1  13   6        3.38       -0.55      2.88 o
   0  13   6       13.87       19.56      3.25 o
   1  13   6        1.64       -1.54      2.68 o
   2  13   6        0.17       -2.80      3.36 o
   3  13   6       19.50       18.94      6.51 o
   4  13   6       10.24       10.21      3.88 o
   5  13   6        2.34        2.03      4.73 o
   6  13   6       21.99       24.70      5.05 o
  -2  14   6       11.94        5.37      5.88 o
  -1  14   6        3.94       -1.27      2.95 o
   0  14   6       17.53       14.30      4.48 o
   1  14   6        2.03       -1.98      3.93 o
   2  14   6        6.98        9.51      5.92 o
 -15   0   7      100.01      122.14      7.52 o
 -13   0   7        4.12        2.64      3.12 o
 -11   0   7       47.66       48.25      3.83 o
  -9   0   7      755.95      715.54     11.67 o
  -7   0   7     2344.79     2332.47     32.79 o
  -5   0   7     2096.73     2413.74     30.02 o
  -3   0   7     1012.15      960.35     10.28 o
  -1   0   7      292.98      402.85      4.78 o
   1   0   7        0.56        1.35      1.35 o
   3   0   7     6057.22     6446.00    170.20 o
   5   0   7      448.36      538.59     16.78 o
   7   0   7      129.37      150.60      5.24 o
   9   0   7      104.97       70.90      3.56 o
  11   0   7      163.61      171.09      8.29 o
  13   0   7       14.00       12.47      3.93 o
  15   0   7       16.03        9.81      4.61 o
 -16   1   7       14.01        8.16      5.45 o
 -15   1   7       60.19       66.76      4.11 o
 -14   1   7        9.86        3.28      2.55 o
 -13   1   7       14.18       15.95      2.59 o
 -12   1   7      151.14      160.15      4.98 o
 -11   1   7       28.22       28.51      2.46 o
 -10   1   7      205.22      202.88      6.60 o
  -9   1   7       78.07       81.03      2.39 o
  -8   1   7      426.26      385.13      5.03 o
  -7   1   7      310.74      319.29      4.30 o
  -6   1   7      649.65      691.97      8.75 o
  -5   1   7      179.60      164.80      2.21 o
  -4   1   7      368.11      475.30      4.26 o
  -3   1   7     2887.15     2934.88     22.17 o
  -2   1   7       59.82       46.35      1.06 o
  -1   1   7     3940.89     4451.02     34.49 o
   0   1   7     1172.89     1217.63     13.89 o
   1   1   7      965.36      836.49     16.72 o
   2   1   7     8433.69     8445.96    157.04 o
   3   1   7      597.04      653.14     13.62 o
   4   1   7       11.43        8.52      1.40 o
   5   1   7     3313.36     3405.72     54.16 o
   6   1   7      255.79      257.55      4.99 o
   7   1   7      635.02      618.07     13.09 o
   8   1   7       20.99       27.77      1.46 o
   9   1   7     1170.06     1062.36     15.78 o
  10   1   7       13.50       14.21      1.74 o
  11   1   7      168.48      184.49      9.32 o
  12   1   7        1.74        1.58      2.27 o
  13   1   7       38.63       43.99      3.58 o
  14   1   7       84.93       90.47      5.13 o
  15   1   7       19.64       22.88      3.48 o
  16   1   7        2.21       -0.40      3.12 o
 -16   2   7       40.95       38.29      5.16 o
 -15   2   7        0.01       -0.07      2.75 o
 -14   2   7       30.35       27.15      3.14 o
 -13   2   7       30.29       37.91      3.17 o
 -12   2   7      161.85      174.23      5.20 o
 -11   2   7       42.12       39.76      2.72 o
 -10   2   7      237.48      227.90      5.54 o
  -9   2   7      604.02      613.67      7.85 o
  -8   2   7        5.46        5.21      1.20 o
  -7   2   7        5.77        1.07      0.98 o
  -6   2   7      577.47      575.74      7.62 o
  -5   2   7       52.76       72.09      1.42 o
  -4   2   7      321.28      303.54      3.10 o
  -3   2   7      817.14      860.85      6.87 o
  -2   2   7       69.94       53.63      1.38 o
  -1   2   7      508.61      563.47      4.70 o
   0   2   7      207.18      279.02      2.44 o
   1   2   7      125.85      150.04      1.93 o
   2   2   7      590.65      590.81      9.99 o
   3   2   7      312.00      284.98      6.41 o
   4   2   7      608.09      578.68      9.81 o
   5   2   7     1630.90     1648.32     26.57 o
   6   2   7       19.99       32.45      2.40 o
   7   2   7      167.21      137.02      3.48 o
   8   2   7      333.35      325.50      6.88 o
   9   2   7      241.84      242.83      4.80 o
  10   2   7        7.20        7.91      2.03 o
  11   2   7       65.54       64.40      3.90 o
  12   2   7        5.88       10.96      2.51 o
  13   2   7        4.51        6.58      2.59 o
  14   2   7       53.83       67.83      4.78 o
  15   2   7       35.62       35.37      7.33 o
  16   2   7        2.57       -0.17      3.04 o
 -16   3   7        3.15        4.23      5.01 o
 -15   3   7        0.18        2.14      3.16 o
 -14   3   7        0.58       -2.41      2.54 o
 -13   3   7       15.68       18.78      2.69 o
 -12   3   7        0.95       -1.59      2.23 o
 -11   3   7        3.55        8.10      2.83 o
 -10   3   7       65.48       69.39      3.52 o
  -9   3   7      374.24      380.23      6.03 o
  -8   3   7     1294.85     1284.55     12.57 o
  -7   3   7      291.62      298.15      3.93 o
  -6   3   7     1161.13     1083.07     11.92 o
  -5   3   7       34.29       34.84      1.16 o
  -4   3   7     1445.02     1526.66     13.62 o
  -3   3   7      103.88       81.08      1.28 o
  -2   3   7     1834.11     1904.77     15.84 o
  -1   3   7     1325.91     1457.14     13.43 o
   0   3   7        0.38       -0.22      0.35 o
   1   3   7     1137.14     1083.26      9.96 o
   2   3   7       57.90       39.20      1.01 o
   3   3   7      442.54      410.25      4.96 o
   4   3   7      597.61      498.18      7.51 o
   5   3   7      456.67      463.13      7.16 o
   6   3   7        0.59       -0.21      0.89 o
   7   3   7      164.46      145.85      3.80 o
   8   3   7     2090.24     1934.80     31.62 o
   9   3   7        3.03        6.69      1.61 o
  10   3   7       11.09        3.57      1.94 o
  11   3   7      119.13      115.69      4.85 o
  12   3   7      134.68      135.03      5.54 o
  13   3   7        3.42        2.23      2.56 o
  14   3   7       52.76       51.23      4.31 o
  15   3   7        0.05       -0.18      2.91 o
  16   3   7        5.30       -0.30      7.27 o
 -16   4   7       21.37       21.72      4.59 o
 -15   4   7        9.18        7.63      4.21 o
 -14   4   7       13.16       15.53      3.10 o
 -13   4   7        4.05        4.72      2.60 o
 -12   4   7       38.16       34.77      2.95 o
 -11   4   7        5.51        7.62      2.34 o
 -10   4   7        6.11       10.24      2.25 o
  -9   4   7      286.81      260.29      5.92 o
  -8   4   7      215.35      191.73      3.86 o
  -7   4   7        0.27       -0.98      0.98 o
  -6   4   7        1.90       -0.20      0.81 o
  -5   4   7      183.02      167.02      3.13 o
  -4   4   7        4.60        0.32      0.88 o
  -3   4   7      720.26      767.84      7.64 o
  -2   4   7      110.92      108.27      1.65 o
  -1   4   7       19.14       24.35      1.12 o
   0   4   7       21.51       27.95      0.90 o
   1   4   7        0.21        7.73      0.64 o
   2   4   7       69.49       82.10      1.31 o
   3   4   7     1328.71     1276.01     12.10 o
   4   4   7       28.42       25.61      0.88 o
   5   4   7     3622.59     3631.32     47.94 o
   6   4   7      258.42      269.01      4.45 o
   7   4   7      920.18      870.85     11.72 o
   8   4   7        1.58       -1.05      1.05 o
   9   4   7       26.57       22.44      1.41 o
  10   4   7       63.80       58.67      2.01 o
  11   4   7        2.23       -0.51      1.33 o
  12   4   7        0.67       -0.55      2.43 o
  13   4   7       29.13       24.35      3.36 o
  14   4   7        2.06        2.67      2.86 o
  15   4   7       15.41       13.75      5.88 o
 -15   5   7        2.77       -3.09      3.84 o
 -14   5   7        1.09       -2.61      2.61 o
 -13   5   7        0.97        2.29      2.56 o
 -12   5   7        3.80        1.56      2.42 o
 -11   5   7       12.35       12.37      2.34 o
 -10   5   7       21.84       19.56      2.17 o
  -9   5   7        2.45       -1.80      1.80 o
  -8   5   7        8.98        2.99      1.59 o
  -7   5   7      213.40      188.63      3.73 o
  -6   5   7        0.21       -1.04      1.04 o
  -5   5   7      798.58      784.06      9.93 o
  -4   5   7      339.19      325.53      5.33 o
  -3   5   7       31.55       29.33      1.12 o
  -2   5   7      146.72      146.91      2.23 o
  -1   5   7     1036.24      991.18     12.42 o
   0   5   7      601.27      594.25      6.98 o
   1   5   7       36.88       41.84      1.69 o
   2   5   7        3.03        3.20      0.64 o
   3   5   7      178.16      165.51      2.32 o
   4   5   7        0.48       -0.01      0.74 o
   5   5   7     1310.02     1317.97     13.05 o
   6   5   7     2835.36     2814.94     35.11 o
   7   5   7      480.63      493.91      7.61 o
   8   5   7      258.83      238.89      4.98 o
   9   5   7      334.08      329.63      5.69 o
  10   5   7        0.03       -0.13      1.49 o
  11   5   7      244.07      228.88      5.40 o
  12   5   7        1.11       -0.44      1.44 o
  13   5   7       37.11       38.78      4.42 o
  14   5   7        0.14       -1.35      2.81 o
  15   5   7        4.73        1.95      3.12 o
 -15   6   7        7.95        1.92      5.75 o
 -14   6   7        7.71        7.72      3.38 o
 -13   6   7       11.59       11.00      3.22 o
 -12   6   7        2.76        2.12      2.46 o
 -11   6   7        0.75       -1.99      1.99 o
 -10   6   7        0.40       -1.38      2.16 o
  -9   6   7      225.35      219.56      5.58 o
  -8   6   7      465.47      458.72      8.55 o
  -7   6   7       30.63       33.62      2.38 o
  -6   6   7       44.37       41.35      2.18 o
  -5   6   7        0.35       -1.08      1.08 o
  -4   6   7      362.04      362.51      5.43 o
  -3   6   7        3.59        7.37      1.04 o
  -2   6   7     1441.31     1435.74     13.74 o
  -1   6   7       87.83       77.88      1.82 o
   0   6   7      614.64      597.62      8.23 o
   1   6   7        6.07        6.11      0.75 o
   2   6   7       10.72        3.49      0.75 o
   3   6   7      527.92      523.25      5.48 o
   4   6   7      915.67      850.64     10.66 o
   5   6   7      124.82      111.46      2.93 o
   6   6   7        0.11        1.54      1.14 o
   7   6   7       29.75       30.83      1.41 o
   8   6   7      239.27      228.04      4.48 o
   9   6   7       24.98       21.99      1.32 o
  10   6   7       51.65       42.96      2.04 o
  11   6   7        0.76       -0.52      1.75 o
  12   6   7       15.67       13.32      2.04 o
  13   6   7        0.00       -2.77      2.77 o
  14   6   7       14.46       17.46      4.46 o
  15   6   7        0.10       -1.99      3.11 o
 -14   7   7       17.35       26.41      4.04 o
 -13   7   7       51.20       58.09      3.94 o
 -12   7   7       41.12       44.27      3.92 o
 -11   7   7       20.21       19.92      2.75 o
 -10   7   7       28.94       27.19      2.84 o
  -9   7   7       60.14       65.74      3.46 o
  -8   7   7      166.19      167.41      5.02 o
  -7   7   7        2.57        2.30      1.86 o
  -6   7   7      125.29      124.21      3.56 o
  -5   7   7      412.24      385.67      6.71 o
  -4   7   7      554.69      519.47      8.03 o
  -3   7   7       17.46       24.13      1.79 o
  -2   7   7       63.93       70.20      2.59 o
  -1   7   7       69.63       83.51      4.12 o
   0   7   7      246.19      216.89      4.11 o
   1   7   7      140.42      127.42      2.77 o
   2   7   7      272.17      244.20      3.68 o
   3   7   7       39.60       27.07      1.42 o
   4   7   7      201.44      200.55      4.20 o
   5   7   7        5.74       14.49      1.45 o
   6   7   7        0.79        0.32      1.18 o
   7   7   7       42.24       48.42      2.16 o
   8   7   7       91.77       96.87      2.92 o
   9   7   7        1.24        0.56      1.36 o
  10   7   7      115.48      112.29      3.26 o
  11   7   7        0.94        1.33      1.95 o
  12   7   7        0.36       -1.44      2.04 o
  13   7   7        1.07       -1.50      1.76 o
  14   7   7       20.76       26.62      6.55 o
 -13   8   7       28.17       33.15      3.63 o
 -12   8   7        1.44        3.47      2.54 o
 -11   8   7       13.05       13.97      2.93 o
 -10   8   7       38.39       33.78      4.38 o
  -9   8   7       11.32       16.59      2.63 o
  -8   8   7        5.95       -0.93      2.27 o
  -7   8   7       58.91       67.67      3.37 o
  -6   8   7        0.18        1.80      1.99 o
  -5   8   7      130.24      107.75      3.57 o
  -4   8   7      546.59      540.41      8.54 o
  -3   8   7       19.75       24.60      2.14 o
  -2   8   7      522.13      505.39      8.31 o
  -1   8   7      191.94      168.93      3.81 o
   0   8   7      452.91      429.97      6.22 o
   1   8   7      256.30      215.08      3.89 o
   2   8   7       20.49       14.32      1.64 o
   3   8   7        0.02       -0.74      1.29 o
   4   8   7      152.21      157.80      3.87 o
   5   8   7        0.09       -0.89      1.26 o
   6   8   7       40.20       26.22      2.38 o
   7   8   7       71.21       68.31      4.12 o
   8   8   7        4.88       -0.20      1.84 o
   9   8   7       14.62       14.42      2.01 o
  10   8   7       16.30        7.96      1.95 o
  11   8   7       18.55       15.84      1.79 o
  12   8   7        7.58        5.25      2.70 o
  13   8   7        0.63        0.31      2.05 o
 -12   9   7        1.17        0.11      2.95 o
 -11   9   7       20.60       25.51      3.26 o
 -10   9   7        6.13        5.19      3.06 o
  -9   9   7        0.04       -0.82      2.36 o
  -8   9   7        0.88        0.53      2.35 o
  -7   9   7      142.71      156.77      5.10 o
  -6   9   7       33.49       30.42      2.70 o
  -5   9   7      287.08      275.77      6.69 o
  -4   9   7        0.67        0.50      1.68 o
  -3   9   7      413.95      407.21      7.05 o
  -2   9   7       28.09       24.38      2.11 o
  -1   9   7       92.43       79.55      3.06 o
   0   9   7       56.37       54.68      2.48 o
   1   9   7      346.97      343.66      6.03 o
   2   9   7       23.91       27.11      2.12 o
   3   9   7       82.02       59.76      2.73 o
   4   9   7      141.17      132.94      3.86 o
   5   9   7      211.31      209.06      4.83 o
   6   9   7       42.37       55.38      2.55 o
   7   9   7        3.52        6.14      1.99 o
   8   9   7        6.94        8.96      2.10 o
   9   9   7        0.63       -1.47      1.89 o
  10   9   7       25.05       24.58      2.18 o
  11   9   7       24.16       24.29      2.09 o
  12   9   7       23.24       25.11      3.20 o
 -11  10   7       17.84       20.41      3.38 o
 -10  10   7       32.37       39.79      3.66 o
  -9  10   7       27.11       25.75      3.17 o
  -8  10   7        3.56        3.26      2.57 o
  -7  10   7       43.16       41.06      3.32 o
  -6  10   7       92.67       88.83      4.11 o
  -5  10   7       22.74       22.25      2.72 o
  -4  10   7        3.65        4.00      2.20 o
  -3  10   7       94.21       91.22      3.96 o
  -2  10   7        7.75       10.97      1.98 o
  -1  10   7       23.03       23.91      2.52 o
   0  10   7        0.77       -0.26      1.66 o
   1  10   7       10.05        7.23      1.95 o
   2  10   7       20.43       13.37      2.03 o
   3  10   7       29.31       24.65      2.30 o
   4  10   7        2.76       -0.93      2.01 o
   5  10   7        2.15        2.22      1.81 o
   6  10   7       54.58       51.67      3.07 o
   7  10   7        8.06        5.36      3.23 o
   8  10   7       52.84       58.07      3.34 o
   9  10   7       39.80       42.12      3.05 o
  10  10   7        0.96        0.07      2.00 o
  11  10   7        0.65        1.83      2.88 o
 -10  11   7        8.38        5.78      3.09 o
  -9  11   7       26.06       28.62      3.49 o
  -8  11   7       33.25       34.00      3.46 o
  -7  11   7        5.67        3.28      2.64 o
  -6  11   7        3.16        2.24      2.57 o
  -5  11   7       41.95       51.85      3.42 o
  -4  11   7        0.30       -1.63      2.39 o
  -3  11   7       41.06       37.85      3.63 o
  -2  11   7       39.80       38.91      3.59 o
  -1  11   7        0.07        3.45      3.56 o
   0  11   7        7.02       11.10      2.75 o
   1  11   7       31.58       27.18      2.59 o
   2  11   7        6.85        0.71      1.97 o
   3  11   7       23.15       23.54      2.40 o
   4  11   7        0.01       -1.42      1.81 o
   5  11   7        0.35       -2.21      2.21 o
   6  11   7       37.99       40.79      3.23 o
   7  11   7       26.03       25.44      2.94 o
   8  11   7       47.38       57.32      3.46 o
   9  11   7        0.04       -1.89      2.47 o
  10  11   7        8.68        7.87      2.23 o
  -8  12   7       59.78       66.73      5.38 o
  -7  12   7       14.47       20.39      3.39 o
  -6  12   7       17.94       12.34      3.05 o
  -5  12   7        8.13       10.02      3.33 o
  -4  12   7        1.29       -2.83      2.83 o
  -3  12   7       46.90       45.46      4.01 o
  -2  12   7      158.12      169.87      6.54 o
  -1  12   7      152.40      155.38      7.23 o
   0  12   7        8.53       11.93      2.96 o
   1  12   7        3.27       -1.56      2.49 o
   2  12   7        4.19        3.13      2.50 o
   3  12   7       15.36       24.41      3.06 o
   4  12   7       14.91       20.27      3.77 o
   5  12   7       43.42       42.66      4.25 o
   6  12   7       12.23       13.10      3.40 o
   7  12   7        2.43        0.53      2.78 o
   8  12   7       45.33       47.79      3.93 o
  -6  13   7        0.99       -3.25      5.02 o
  -5  13   7       37.62       37.57      4.23 o
  -4  13   7        0.21       -1.46      3.25 o
  -3  13   7        8.15        4.65      3.22 o
  -2  13   7        0.03       -0.71      6.13 o
  -1  13   7        2.59       -0.86      2.91 o
   0  13   7        0.01       -2.47      2.73 o
   1  13   7        1.91       -1.95      2.63 o
   2  13   7        0.01       -2.92      3.32 o
   3  13   7       59.10       64.44      5.14 o
   4  13   7       33.60       39.40      4.33 o
   5  13   7       24.53       32.60      6.95 o
   6  13   7        1.48       -1.01      3.13 o
 -16   0   8        8.80        7.40      6.13 o
 -14   0   8      130.32      152.64      7.53 o
 -12   0   8       18.77       23.13      3.59 o
 -10   0   8      101.21       88.17      5.03 o
  -8   0   8      633.91      641.36     10.56 o
  -6   0   8      881.21      833.05     13.05 o
  -4   0   8     2619.74     2797.67     28.93 o
  -2   0   8     2198.11     2562.66     28.34 o
   0   0   8     1382.40     1544.75     24.91 o
   2   0   8     1562.11     1536.38     42.23 o
   4   0   8     1166.62     1143.34     32.47 o
   8   0   8     1086.07     1042.94     21.49 o
  10   0   8       79.21       70.30      3.57 o
  12   0   8        0.08       -2.83      2.83 o
  14   0   8       11.07        0.59      3.85 o
  16   0   8        0.32       -3.93      3.93 o
 -16   1   8       22.36       29.92      4.84 o
 -15   1   8        3.70        4.48      2.85 o
 -14   1   8        0.01       -2.37      2.37 o
 -13   1   8       14.52        9.34      2.50 o
 -12   1   8        2.83        3.67      2.23 o
 -11   1   8       21.23       22.63      2.49 o
 -10   1   8      181.14      178.95      4.79 o
  -9   1   8      160.44      161.46      3.65 o
  -8   1   8      316.45      327.70      4.53 o
  -7   1   8      556.37      562.22      7.60 o
  -6   1   8      215.68      178.40      2.81 o
  -5   1   8     2702.81     2802.00     22.31 o
  -4   1   8      678.50      785.57      6.40 o
  -3   1   8       64.72       78.08      1.16 o
  -2   1   8     4619.70     5006.77     38.77 o
  -1   1   8     9681.66    10280.26     79.66 o
   0   1   8     1013.82     1051.62     12.57 o
   1   1   8     1567.48     1670.21     32.24 o
   2   1   8     3033.26     2907.63     78.00 o
   3   1   8      795.36      843.59     17.28 o
   4   1   8      195.34      157.16      4.75 o
   5   1   8       61.44       65.10      2.24 o
   6   1   8       13.51       22.75      1.32 o
   7   1   8      182.62      171.15      3.87 o
   8   1   8       91.55       74.19      2.49 o
   9   1   8        5.01       12.21      1.34 o
  10   1   8       56.95       52.60      2.31 o
  11   1   8      570.39      518.98     12.40 o
  12   1   8      171.49      165.32      6.00 o
  13   1   8        0.01        1.81      2.48 o
  14   1   8       25.19       19.76      4.08 o
  15   1   8        1.01        3.09      2.81 o
  16   1   8       27.19       29.07      3.97 o
 -16   2   8        5.30        9.99      4.46 o
 -15   2   8        0.12       -2.17      5.80 o
 -14   2   8        5.72        6.02      2.67 o
 -13   2   8        4.58        9.97      2.56 o
 -12   2   8       36.34       35.36      2.96 o
 -11   2   8        2.70        0.19      1.96 o
 -10   2   8       27.94       24.37      3.97 o
  -9   2   8      247.85      245.54      5.04 o
  -8   2   8        7.86       14.58      1.94 o
  -7   2   8       11.19        8.54      1.34 o
  -6   2   8        1.13        3.67      0.84 o
  -5   2   8     1741.51     1828.86     15.53 o
  -4   2   8     1028.67     1134.60      8.67 o
  -3   2   8       12.94       21.22      0.63 o
  -2   2   8     2756.16     3024.44     24.71 o
  -1   2   8        0.88        0.20      0.47 o
   0   2   8        0.71        7.85      0.82 o
   1   2   8      813.06      859.69     10.00 o
   2   2   8     1533.35     1584.14     25.32 o
   3   2   8      187.74      214.15      5.15 o
   4   2   8      718.83      691.41     14.35 o
   5   2   8      615.22      600.20     10.26 o
   6   2   8      149.96      128.35      3.07 o
   7   2   8        2.54        4.61      1.41 o
   8   2   8       18.44       11.63      1.58 o
   9   2   8      465.32      454.39      8.70 o
  10   2   8       17.56       14.94      2.49 o
  11   2   8       63.13       68.69      8.71 o
  12   2   8        4.00       -0.83      2.22 o
  13   2   8        7.05        7.37      2.70 o
  14   2   8        0.36        0.81      3.59 o
  15   2   8        6.12        8.64      3.19 o
  16   2   8        5.10        5.92      3.29 o
 -16   3   8       14.64       13.91      4.44 o
 -15   3   8       26.82       30.88      3.45 o
 -14   3   8        1.85        1.75      2.61 o
 -13   3   8        0.09       -0.34      3.04 o
 -12   3   8        8.71        9.39      2.44 o
 -11   3   8       15.55       17.89      2.42 o
 -10   3   8       40.40       34.96      2.71 o
  -9   3   8       41.47       40.30      2.35 o
  -8   3   8       70.69       95.30      2.66 o
  -7   3   8      893.89      908.48     10.32 o
  -6   3   8      721.11      715.52      8.28 o
  -5   3   8      124.09      107.27      1.82 o
  -4   3   8        6.18        7.81      0.64 o
  -3   3   8       38.02       28.20      0.77 o
  -2   3   8       66.72       56.97      1.37 o
  -1   3   8     1444.43     1654.69     13.70 o
   0   3   8      217.36      243.15      2.50 o
   1   3   8     5025.32     4799.48     48.92 o
   2   3   8     1597.51     1575.45     21.84 o
   3   3   8       34.79       25.35      1.38 o
   4   3   8       17.88       21.27      1.27 o
   5   3   8     2676.36     2645.16     42.21 o
   6   3   8      161.07      157.73      3.78 o
   7   3   8       81.06       79.16      2.77 o
   8   3   8      362.77      333.88      6.88 o
   9   3   8      294.50      272.09     12.32 o
  10   3   8        7.38        7.08      2.01 o
  11   3   8       65.15       62.92      4.06 o
  12   3   8       49.70       51.66      3.63 o
  13   3   8        0.00        2.69      2.69 o
  14   3   8        1.77        3.11      2.77 o
  15   3   8        5.30        6.79      3.32 o
  16   3   8        0.34       -3.14      3.14 o
 -15   4   8        0.95        2.18      2.88 o
 -14   4   8        4.66        5.11      2.86 o
 -13   4   8        0.01       -1.55      2.37 o
 -12   4   8      125.88      141.70      5.09 o
 -11   4   8       33.92       36.06      2.85 o
 -10   4   8      361.39      376.62      7.67 o
  -9   4   8      291.16      259.65      5.34 o
  -8   4   8      116.64      107.79      3.40 o
  -7   4   8       70.94       56.42      2.09 o
  -6   4   8        3.63       -0.47      0.74 o
  -5   4   8       17.18       13.72      1.07 o
  -4   4   8        6.89        3.63      0.74 o
  -3   4   8        3.53        8.75      0.88 o
  -2   4   8     2581.80     2582.79     25.02 o
  -1   4   8      360.50      424.82      4.73 o
   0   4   8      287.85      313.69      3.39 o
   1   4   8      513.32      490.87      4.88 o
   2   4   8        1.81        7.35      0.52 o
   3   4   8     1879.12     1986.02     20.52 o
   4   4   8      243.01      251.77      3.45 o
   5   4   8      119.20      109.29      2.67 o
   6   4   8      773.03      684.16     12.11 o
   7   4   8      175.88      184.40      4.61 o
   8   4   8      154.45      142.63      4.11 o
   9   4   8       68.17       53.76      3.36 o
  10   4   8      112.29      114.13      6.81 o
  11   4   8       23.50       20.36      3.72 o
  12   4   8        9.94        3.96      2.59 o
  13   4   8       15.64       18.08      3.10 o
  14   4   8        8.24        6.53      3.03 o
  15   4   8        5.27        3.40      3.18 o
 -15   5   8        0.32       -0.09      3.39 o
 -14   5   8        2.14       -1.39      2.64 o
 -13   5   8       34.21       43.17      3.53 o
 -12   5   8       70.22       76.31      7.03 o
 -11   5   8       68.92       67.10      3.46 o
 -10   5   8        1.92       -1.88      1.89 o
  -9   5   8        1.70       -2.54      2.54 o
  -8   5   8      269.21      271.80      7.37 o
  -7   5   8       88.13       85.01      2.97 o
  -6   5   8       53.87       59.99      2.45 o
  -5   5   8      207.81      192.62      3.29 o
  -4   5   8      640.96      646.86      7.24 o
  -3   5   8        1.82        0.37      0.85 o
  -2   5   8      992.45     1033.66     10.15 o
  -1   5   8        1.49        0.32      0.76 o
   0   5   8      658.41      653.67      6.94 o
   1   5   8      626.06      658.75      7.59 o
   2   5   8     1132.63     1131.00     10.64 o
   3   5   8       58.10       62.78      1.36 o
   4   5   8      486.65      488.11      5.24 o
   5   5   8      250.56      247.80      4.01 o
   6   5   8      451.96      434.60      6.22 o
   7   5   8      125.52      117.16      3.15 o
   8   5   8      132.74      128.71      3.50 o
   9   5   8        3.38        4.56      1.26 o
  10   5   8        1.92        0.13      2.18 o
  11   5   8      153.15      160.77      8.62 o
  12   5   8        7.24        6.78      2.68 o
  13   5   8        0.47       -1.91      2.63 o
  14   5   8       30.49       36.62      3.94 o
  15   5   8        3.85        1.85      3.23 o
 -14   6   8        1.47       -2.68      2.68 o
 -13   6   8        2.36        3.42      2.76 o
 -12   6   8        0.18        3.02      2.53 o
 -11   6   8       53.73       57.47      3.16 o
 -10   6   8       21.42       21.89      2.71 o
  -9   6   8      100.42       98.97      4.14 o
  -8   6   8      128.61      151.61      4.78 o
  -7   6   8       21.38       21.06      1.95 o
  -6   6   8        8.26        4.83      1.59 o
  -5   6   8       29.52       27.09      1.81 o
  -4   6   8      300.10      297.49      5.60 o
  -3   6   8       13.94       15.37      1.37 o
  -2   6   8       34.03       34.91      1.33 o
  -1   6   8      194.78      170.69      3.42 o
   0   6   8      421.90      379.88      5.90 o
   1   6   8       17.16       17.52      1.03 o
   2   6   8      142.40      142.36      2.58 o
   3   6   8        5.73        1.36      0.74 o
   4   6   8      163.10      156.29      2.52 o
   5   6   8       14.90       16.85      1.42 o
   6   6   8        1.96        2.62      0.82 o
   7   6   8        7.12        2.48      0.90 o
   8   6   8       47.29       38.39      2.12 o
   9   6   8       81.83       77.15      3.01 o
  10   6   8        4.16        1.58      1.49 o
  11   6   8       40.71       43.27      3.73 o
  12   6   8       21.40       13.33      3.25 o
  13   6   8        0.55       -2.68      2.68 o
  14   6   8       20.92       18.25      3.72 o
 -14   7   8        7.48        8.30      3.14 o
 -13   7   8        9.11       12.63      3.00 o
 -12   7   8       18.46       18.50      2.97 o
 -11   7   8        0.05       -2.29      2.33 o
 -10   7   8        5.50        4.89      2.43 o
  -9   7   8        4.71        1.97      2.47 o
  -8   7   8      152.09      161.73      4.94 o
  -7   7   8       74.54       85.89      3.68 o
  -6   7   8       21.47       21.05      1.99 o
  -5   7   8      859.50      865.09     12.30 o
  -4   7   8        2.06        5.58      1.52 o
  -3   7   8       76.82       81.55      2.84 o
  -2   7   8      584.60      580.43      8.53 o
  -1   7   8     1091.43     1082.90     14.35 o
   0   7   8       16.80       23.75      1.53 o
   1   7   8      356.58      354.95      5.17 o
   2   7   8        2.66        1.43      1.09 o
   3   7   8      125.93      114.26      2.73 o
   4   7   8       62.82       69.61      2.20 o
   5   7   8       66.06       87.82      2.37 o
   6   7   8        0.49       -0.14      1.01 o
   7   7   8       14.67       14.96      1.36 o
   8   7   8       14.26        9.51      1.12 o
   9   7   8       10.35        4.13      1.73 o
  10   7   8        4.39        5.71      2.11 o
  11   7   8      157.28      149.02      4.42 o
  12   7   8       40.78       33.55      4.71 o
  13   7   8        2.61       -2.92      2.92 o
  14   7   8        0.24        0.89      6.19 o
 -13   8   8        4.06        8.63      3.34 o
 -12   8   8        0.83       -2.50      2.50 o
 -11   8   8        5.14        1.37      2.72 o
 -10   8   8        2.70        2.37      2.46 o
  -9   8   8       10.86        5.14      2.32 o
  -8   8   8       58.85       55.75      3.30 o
  -7   8   8        0.21       -1.30      1.99 o
  -6   8   8       68.77       66.74      3.19 o
  -5   8   8       61.61       60.29      2.70 o
  -4   8   8       51.76       47.74      2.45 o
  -3   8   8      817.53      824.85     11.79 o
  -2   8   8       25.10       28.39      2.82 o
  -1   8   8       19.00       16.27      1.67 o
   0   8   8      130.55      135.64      3.38 o
   1   8   8      204.17      217.47      4.26 o
   2   8   8       78.46       68.94      2.72 o
   3   8   8       15.78        9.72      2.14 o
   4   8   8       11.64        2.47      1.40 o
   5   8   8        6.02        4.36      1.45 o
   6   8   8        5.98        4.47      1.43 o
   7   8   8        4.26        1.38      1.40 o
   8   8   8      134.63      128.62      3.45 o
   9   8   8       10.96        7.42      1.64 o
  10   8   8        8.99       12.72      2.45 o
  11   8   8       13.06       15.31      2.23 o
  12   8   8        0.25        3.27      1.81 o
  13   8   8        4.18        8.23      4.76 o
 -12   9   8        2.68       -0.29      3.87 o
 -11   9   8        5.81        7.40      2.99 o
 -10   9   8       42.89       51.79      4.65 o
  -9   9   8       17.00       17.65      2.86 o
  -8   9   8        4.14        3.01      2.52 o
  -7   9   8       15.83       21.90      2.69 o
  -6   9   8       12.94       16.45      2.47 o
  -5   9   8        5.80        7.61      3.25 o
  -4   9   8        3.86        0.59      1.70 o
  -3   9   8       46.71       57.84      3.53 o
  -2   9   8      775.44      805.50     13.13 o
  -1   9   8       34.21       40.65      2.59 o
   0   9   8      107.03      103.24      3.26 o
   1   9   8       17.00       16.92      1.96 o
   2   9   8       26.37       33.85      2.23 o
   3   9   8        0.01       -1.55      1.55 o
   4   9   8       40.34       35.33      2.61 o
   5   9   8       93.19      104.18      3.44 o
   6   9   8       45.88       44.55      2.34 o
   7   9   8       18.15       26.29      2.89 o
   8   9   8      321.98      313.80      6.95 o
   9   9   8       72.71       82.80      3.45 o
  10   9   8       27.12       27.23      3.07 o
  11   9   8       26.88       31.93      2.79 o
  12   9   8        7.85       13.18      4.02 o
 -11  10   8        2.12        2.64      2.94 o
 -10  10   8        0.94       -2.66      2.66 o
  -9  10   8       22.26       19.17      3.35 o
  -8  10   8        1.86        2.83      2.64 o
  -7  10   8       27.96       34.70      3.24 o
  -6  10   8        5.29        8.46      2.54 o
  -5  10   8       83.04       77.94      3.76 o
  -4  10   8        0.68       -2.31      2.31 o
  -3  10   8        8.16        7.10      2.70 o
  -2  10   8       28.83       31.70      2.70 o
  -1  10   8       90.23       83.14      3.76 o
   0  10   8       68.45       70.23      3.30 o
   1  10   8       15.99       15.77      2.09 o
   2  10   8        0.04       -1.65      1.71 o
   3  10   8      190.45      200.58      5.00 o
   4  10   8       84.28       77.62      3.37 o
   5  10   8        5.69        2.36      1.72 o
   6  10   8       80.30       74.53      3.19 o
   7  10   8      129.49      140.30      4.75 o
   8  10   8        2.90        1.86      2.06 o
   9  10   8      130.07      126.25      4.36 o
  10  10   8        5.78        1.75      2.53 o
  11  10   8        0.01       -3.45      5.03 o
 -10  11   8        6.42        2.65      3.67 o
  -9  11   8        2.20       -0.55      2.87 o
  -8  11   8       12.68       16.05      3.06 o
  -7  11   8        0.00       -1.65      2.59 o
  -6  11   8       11.10        8.14      3.18 o
  -5  11   8        5.22        7.33      3.94 o
  -4  11   8        1.69       -0.20      2.76 o
  -3  11   8      219.55      226.61      7.09 o
  -2  11   8        0.76        8.21      3.43 o
  -1  11   8       77.42       86.19      4.54 o
   0  11   8        0.03       -2.01      2.01 o
   1  11   8       10.78        6.33      2.18 o
   2  11   8       14.33       16.15      2.37 o
   3  11   8       32.29       31.72      2.51 o
   4  11   8      124.49      127.14      4.24 o
   5  11   8        1.01       -2.29      2.29 o
   6  11   8      175.92      208.69      6.19 o
   7  11   8        0.22        2.74      2.30 o
   8  11   8        0.01       -1.07      2.10 o
   9  11   8        1.08        0.38      2.02 o
  -8  12   8        6.55        7.36      4.42 o
  -7  12   8        4.44        4.59      3.46 o
  -6  12   8       33.27       38.24      4.06 o
  -5  12   8        0.36       -2.62      3.07 o
  -4  12   8        0.13        1.98      3.08 o
  -3  12   8        3.09       -0.54      3.91 o
  -2  12   8       35.99       39.81      4.55 o
  -1  12   8       11.91       10.74      2.83 o
   0  12   8       18.37       21.36      3.08 o
   1  12   8       25.61       26.35      3.21 o
   2  12   8        1.66        0.58      2.50 o
   3  12   8      135.65      158.50      5.62 o
   4  12   8       59.17       69.84      5.52 o
   5  12   8       58.29       62.77      4.51 o
   6  12   8       39.82       37.09      3.97 o
   7  12   8        9.53       11.53      3.03 o
   8  12   8       17.62       20.90      4.06 o
  -5  13   8       18.34       24.76      3.97 o
  -4  13   8        8.99        3.03      3.94 o
  -3  13   8        0.01        7.00      4.04 o
  -2  13   8        0.04        3.43      3.03 o
  -1  13   8        1.58       -0.81      2.76 o
   0  13   8       18.09       20.72      3.32 o
   1  13   8       48.11       53.96      3.94 o
   2  13   8        3.50        4.89      3.64 o
   3  13   8        0.22        5.53      3.46 o
   4  13   8       34.79       37.61      4.20 o
   5  13   8        3.01        2.78      3.10 o
 -15   0   9       52.77       53.87      5.57 o
 -13   0   9        5.41        0.86      3.38 o
 -11   0   9        2.98        0.55      2.95 o
  -9   0   9      264.52      256.60      6.56 o
  -7   0   9     5098.28     5179.73     70.92 o
  -5   0   9      724.43      745.32      8.49 o
  -3   0   9      690.15      708.32      9.30 o
  -1   0   9       78.27       66.19      1.25 o
   1   0   9      637.67      681.06     20.00 o
   3   0   9      584.86      555.12     17.04 o
   5   0   9      958.10      989.59     28.96 o
   7   0   9      100.59      101.46      4.35 o
   9   0   9        1.74        4.67      1.50 o
  11   0   9        4.42       -0.38      2.79 o
  13   0   9       18.70       17.46      4.02 o
  15   0   9       46.85       62.44      6.38 o
 -16   1   9        0.44        1.44      3.00 o
 -15   1   9       16.76       21.20      3.32 o
 -14   1   9        1.57       -0.46      2.52 o
 -13   1   9        0.12       -2.33      2.33 o
 -12   1   9       36.82       37.70      3.01 o
 -11   1   9       75.27       63.95      3.20 o
 -10   1   9        6.82        3.30      1.93 o
  -9   1   9       75.90       72.43      2.59 o
  -8   1   9      158.88      185.95      3.82 o
  -7   1   9     1934.22     1892.40     17.93 o
  -6   1   9        1.47        0.32      0.75 o
  -5   1   9     1096.57     1119.71      9.01 o
  -4   1   9     1678.34     1694.96     12.64 o
  -3   1   9      153.43      181.40      2.07 o
  -2   1   9      153.31      155.65      1.70 o
  -1   1   9     2280.26     2354.17     18.44 o
   0   1   9        9.60       12.47      0.72 o
   1   1   9      638.85      666.19     21.88 o
   2   1   9        1.36        1.86      1.24 o
   3   1   9      380.54      477.27     10.69 o
   4   1   9     1259.53     1151.07     23.26 o
   5   1   9      640.29      534.66     17.16 o
   6   1   9      563.62      557.84     11.62 o
   7   1   9       45.10       51.84      1.99 o
   8   1   9      400.78      409.55      7.57 o
   9   1   9        4.49        3.08      1.04 o
  10   1   9       49.26       53.02      2.23 o
  11   1   9       35.20       35.45      2.88 o
  12   1   9       17.34       14.00      3.13 o
  13   1   9        1.30        1.86      2.45 o
  14   1   9        7.16        4.60      2.73 o
  15   1   9        0.31       -0.90      2.84 o
  16   1   9        2.33        1.37      3.29 o
 -16   2   9       17.07       31.84      3.71 o
 -15   2   9        1.66        3.15      2.89 o
 -14   2   9        7.67        2.96      3.28 o
 -13   2   9       27.80       25.88      2.98 o
 -12   2   9       38.97       46.38      3.21 o
 -11   2   9       26.94       27.01      2.69 o
 -10   2   9      288.41      284.13      6.26 o
  -9   2   9       66.24       66.84      2.35 o
  -8   2   9      197.15      212.20      3.63 o
  -7   2   9        1.59       -2.18      2.30 o
  -6   2   9      518.08      516.47      5.11 o
  -5   2   9      499.25      518.36      4.78 o
  -4   2   9       39.59       24.95      0.81 o
  -3   2   9      113.13      126.25      1.78 o
  -2   2   9     1063.95     1233.79      9.96 o
  -1   2   9      840.15      845.62      6.89 o
   0   2   9      340.46      340.33      3.70 o
   1   2   9        0.69        0.05      0.83 o
   2   2   9      269.66      204.87      3.51 o
   3   2   9      142.68      142.98      3.32 o
   4   2   9        0.39        1.98      1.25 o
   5   2   9      816.25      817.64     13.68 o
   6   2   9       25.22       29.22      1.78 o
   7   2   9        1.51        7.26      4.38 o
   8   2   9       62.63       54.60      2.34 o
   9   2   9       29.71       28.03      1.77 o
  10   2   9       24.45       22.49      2.31 o
  11   2   9        1.57       -0.28      3.83 o
  12   2   9       53.22       48.11      3.85 o
  13   2   9       17.60       16.76      3.55 o
  14   2   9        4.64       -0.21      2.73 o
  15   2   9        0.24        1.56      2.87 o
  16   2   9       24.00       24.43      3.90 o
 -15   3   9        0.01       -0.57      2.83 o
 -14   3   9       33.56       37.02      3.39 o
 -13   3   9        0.25        0.79      2.49 o
 -12   3   9       43.90       37.95      3.14 o
 -11   3   9       19.55       20.92      2.59 o
 -10   3   9      116.03      111.26      4.14 o
  -9   3   9      134.95      137.95      3.85 o
  -8   3   9      104.22       99.63      2.96 o
  -7   3   9        4.52        1.07      1.54 o
  -6   3   9       45.50       32.85      1.29 o
  -5   3   9      487.68      483.52      5.33 o
  -4   3   9        3.18        6.10      0.66 o
  -3   3   9      848.02      767.33      7.67 o
  -2   3   9     4713.64     4723.06     38.23 o
  -1   3   9      191.80      227.61      2.38 o
   0   3   9       20.61       21.74      0.83 o
   1   3   9     1294.74     1333.91     13.99 o
   2   3   9     2848.66     2800.93     38.66 o
   3   3   9       27.06       24.21      1.37 o
   4   3   9      491.09      499.75      8.81 o
   5   3   9      353.11      328.94      6.26 o
   6   3   9      928.33      887.44     15.10 o
   7   3   9      151.64      145.79      3.79 o
   8   3   9       24.29       18.66      1.66 o
   9   3   9       68.44       66.62      3.33 o
  10   3   9       62.50       60.12      3.56 o
  11   3   9      108.28      102.01      4.66 o
  12   3   9      116.96      133.07      5.48 o
  13   3   9        0.15        0.19      3.19 o
  14   3   9       32.04       30.05      3.59 o
  15   3   9        8.71        8.37      3.27 o
 -15   4   9        6.24        6.40      3.10 o
 -14   4   9       48.33       47.83      3.78 o
 -13   4   9        1.25        2.84      2.75 o
 -12   4   9       14.15       16.95      2.74 o
 -11   4   9       15.92       18.74      2.64 o
 -10   4   9       47.30       43.45      3.23 o
  -9   4   9       28.43       21.34      1.87 o
  -8   4   9       31.24       29.26      2.47 o
  -7   4   9       20.45       16.71      1.68 o
  -6   4   9       82.57       58.74      2.34 o
  -5   4   9      189.06      198.22      3.07 o
  -4   4   9      298.60      291.39      3.60 o
  -3   4   9      391.32      395.02      5.61 o
  -2   4   9        7.96       11.93      0.78 o
  -1   4   9      794.70      848.49      7.78 o
   0   4   9      419.49      379.49      3.97 o
   1   4   9      372.66      443.89      4.46 o
   2   4   9      766.16      762.57      8.96 o
   3   4   9      128.87      115.87      2.18 o
   4   4   9      449.39      488.06      7.64 o
   5   4   9        4.98        0.90      1.07 o
   6   4   9        8.34       13.74      2.12 o
   7   4   9      262.70      234.03      5.31 o
   8   4   9       67.10       63.42      2.81 o
   9   4   9       41.88       45.33      3.22 o
  10   4   9       14.62       10.58      2.22 o
  11   4   9       50.40       54.03      3.70 o
  12   4   9        2.82        2.72      2.49 o
  13   4   9        5.27        9.40      4.19 o
  14   4   9       14.78       21.56      3.38 o
  15   4   9        1.82        1.68      3.12 o
 -15   5   9        5.70        3.85      2.96 o
 -14   5   9        0.54       -2.73      2.73 o
 -13   5   9        6.84        8.84      2.78 o
 -12   5   9        4.82        4.43      2.59 o
 -11   5   9       97.50      109.81      4.43 o
 -10   5   9       22.41       25.33      2.31 o
  -9   5   9        4.23       -0.18      1.93 o
  -8   5   9        1.01       -0.71      1.56 o
  -7   5   9      424.11      385.55      6.61 o
  -6   5   9      112.16      110.86      3.30 o
  -5   5   9      797.35      796.10     11.08 o
  -4   5   9      204.21      217.23      3.75 o
  -3   5   9      415.23      401.48      5.86 o
  -2   5   9      418.67      438.37      5.46 o
  -1   5   9      362.60      354.53      4.27 o
   0   5   9     1335.39     1323.02     12.40 o
   1   5   9     1917.12     2084.95     19.06 o
   2   5   9      586.70      571.10      5.71 o
   3   5   9      658.54      631.22      7.72 o
   4   5   9       20.87       21.50      1.08 o
   5   5   9        2.82       -0.11      1.50 o
   6   5   9      495.79      498.56     11.36 o
   7   5   9      241.37      204.42      6.27 o
   8   5   9       10.28        9.91      2.07 o
   9   5   9       44.05       45.04      3.34 o
  10   5   9       18.48       18.64      3.72 o
  11   5   9       41.28       48.65      3.74 o
  12   5   9       53.41       51.68      3.88 o
  13   5   9        0.04       -1.89      2.59 o
  14   5   9        3.53        7.72      3.12 o
  15   5   9       38.92       43.56      4.38 o
 -14   6   9        5.89        0.17      2.84 o
 -13   6   9        5.72        6.86      2.85 o
 -12   6   9        1.78        0.34      2.49 o
 -11   6   9       35.60       39.23      2.81 o
 -10   6   9        2.39       -0.96      2.16 o
  -9   6   9       45.49       46.27      4.75 o
  -8   6   9      113.41      120.37      4.22 o
  -7   6   9      192.92      186.25      4.40 o
  -6   6   9      378.84      356.91      6.25 o
  -5   6   9       75.20       65.34      3.04 o
  -4   6   9       90.17       66.62      2.57 o
  -3   6   9      254.69      234.71      4.39 o
  -2   6   9      891.22      822.90     11.17 o
  -1   6   9      181.25      180.33      4.53 o
   0   6   9      154.60      129.94      3.71 o
   1   6   9      305.64      300.87      3.57 o
   2   6   9       53.31       43.89      1.35 o
   3   6   9       61.97       56.86      1.52 o
   4   6   9        8.24        7.70      0.79 o
   5   6   9       54.43       46.32      1.95 o
   6   6   9       46.51       52.66      2.03 o
   7   6   9      227.30      210.85      3.97 o
   8   6   9       11.10       13.54      1.46 o
   9   6   9       28.28       33.33      3.97 o
  10   6   9        3.32        2.20      5.69 o
  11   6   9       25.73       32.05      3.42 o
  12   6   9        5.76        4.18      5.96 o
  13   6   9        0.04       -4.04      4.04 o
  14   6   9        2.16       -2.87      2.87 o
 -14   7   9        1.93       -2.95      2.95 o
 -13   7   9       11.07       16.00      3.24 o
 -12   7   9       22.78       23.83      3.07 o
 -11   7   9       40.61       40.53      3.32 o
 -10   7   9        0.55       -0.50      2.24 o
  -9   7   9       74.00       68.93      3.56 o
  -8   7   9      196.27      205.16      5.63 o
  -7   7   9       32.87       30.46      2.28 o
  -6   7   9       30.98       35.64      2.52 o
  -5   7   9      154.85      139.43      3.76 o
  -4   7   9      106.54      106.18      3.28 o
  -3   7   9       68.15       64.22      2.57 o
  -2   7   9      366.89      362.34      6.02 o
  -1   7   9      576.52      540.39      7.31 o
   0   7   9      666.64      678.91      9.55 o
   1   7   9       28.25       25.08      2.36 o
   2   7   9      227.49      229.64      4.06 o
   3   7   9      143.39      115.12      2.70 o
   4   7   9      300.17      285.89      4.59 o
   5   7   9        0.13       -0.92      0.92 o
   6   7   9       24.14       27.31      1.61 o
   7   7   9        4.63        5.23      1.55 o
   8   7   9      503.54      480.94     13.78 o
   9   7   9      228.35      229.75      5.41 o
  10   7   9       46.56       41.74      3.69 o
  11   7   9      171.29      161.30      6.80 o
  12   7   9       61.83       77.08      6.38 o
  13   7   9        2.34       -2.73      2.73 o
 -13   8   9       15.48       25.03      3.80 o
 -12   8   9        8.47        4.23      2.58 o
 -11   8   9        0.06       -2.60      2.60 o
 -10   8   9        3.65        2.00      2.70 o
  -9   8   9        4.73        4.70      2.35 o
  -8   8   9        1.33        2.87      2.98 o
  -7   8   9       31.08       34.50      2.80 o
  -6   8   9       64.66       61.43      2.88 o
  -5   8   9      135.74      142.14      3.99 o
  -4   8   9       12.34        7.93      2.72 o
  -3   8   9      403.32      405.99      6.95 o
  -2   8   9       56.49       59.01      2.75 o
  -1   8   9        1.32       -0.17      1.35 o
   0   8   9      127.11      101.25      3.38 o
   1   8   9      152.50      132.06      3.68 o
   2   8   9      291.50      251.49      5.49 o
   3   8   9       70.26       56.40      2.50 o
   4   8   9      145.82      129.01      3.41 o
   5   8   9      187.23      162.88      3.83 o
   6   8   9      256.82      249.75      4.92 o
   7   8   9      121.51      123.02      3.22 o
   8   8   9       39.94       40.15      2.55 o
   9   8   9      173.52      167.01      5.54 o
  10   8   9       15.88        7.43      2.01 o
  11   8   9        0.18       -1.34      4.61 o
  12   8   9       17.88       15.52      3.51 o
  13   8   9        0.05       -0.75      4.06 o
 -12   9   9        6.75        5.71      3.38 o
 -11   9   9        1.04       -0.32      2.65 o
 -10   9   9        0.17       -1.36      2.61 o
  -9   9   9       75.50       78.19      6.72 o
  -8   9   9        0.18       -2.20      2.20 o
  -7   9   9       25.32       23.21      3.14 o
  -6   9   9      144.29      156.64      5.02 o
  -5   9   9      192.60      205.94      5.56 o
  -4   9   9        1.93        4.20      2.09 o
  -3   9   9        2.78        2.91      1.96 o
  -2   9   9       29.45       38.37      2.55 o
  -1   9   9        5.21        0.74      1.77 o
   0   9   9        2.02        1.30      1.71 o
   1   9   9      126.40      137.06      3.96 o
   2   9   9       11.44       21.46      2.07 o
   3   9   9       23.26       16.01      2.00 o
   4   9   9        3.82        2.17      2.04 o
   5   9   9      236.33      239.99      5.13 o
   6   9   9        3.38        6.03      1.63 o
   7   9   9      145.99      143.06      3.82 o
   8   9   9        1.42        3.77      2.44 o
   9   9   9       70.96       77.79      4.38 o
  10   9   9       14.69       13.67      3.09 o
  11   9   9       13.27       14.17      3.97 o
  12   9   9        1.34        1.15      3.34 o
 -11  10   9        1.59        3.67      3.08 o
 -10  10   9        7.52        5.75      3.03 o
  -9  10   9       34.36       33.32      3.48 o
  -8  10   9        0.01       -2.41      2.41 o
  -7  10   9        1.01       -2.13      2.41 o
  -6  10   9       12.21        9.39      3.00 o
  -5  10   9        4.16        7.63      2.84 o
  -4  10   9        3.32        4.28      2.68 o
  -3  10   9       48.78       43.71      2.94 o
  -2  10   9       67.37       77.78      4.23 o
  -1  10   9        4.06        3.42      2.10 o
   0  10   9      191.35      202.06      5.18 o
   1  10   9        0.68        0.15      1.86 o
   2  10   9      196.62      176.60      4.71 o
   3  10   9      121.48      118.95      3.91 o
   4  10   9        3.87        3.08      1.76 o
   5  10   9        0.12       -1.60      1.60 o
   6  10   9       36.40       37.68      2.41 o
   7  10   9       21.33       19.03      2.29 o
   8  10   9       12.92       19.44      2.13 o
   9  10   9        1.48        3.68      2.48 o
  10  10   9        0.03       -2.19      2.19 o
  -9  11   9        1.30        0.64      3.34 o
  -8  11   9       12.75       15.15      3.53 o
  -7  11   9       55.89       61.83      4.48 o
  -6  11   9        4.77        3.44      3.00 o
  -5  11   9        4.14        3.59      3.00 o
  -4  11   9        0.18        1.79      3.36 o
  -3  11   9      105.39      114.56      6.70 o
  -2  11   9      150.45      160.86      5.86 o
  -1  11   9       35.56       43.17      3.48 o
   0  11   9       25.32       25.79      2.63 o
   1  11   9      139.72      139.62      4.51 o
   2  11   9        7.48        7.73      2.17 o
   3  11   9        6.78        5.81      2.11 o
   4  11   9      224.84      220.86      5.43 o
   5  11   9        0.06        0.22      1.93 o
   6  11   9       83.69       90.68      4.12 o
   7  11   9        0.63        1.43      2.08 o
   8  11   9        0.67       -1.80      1.80 o
   9  11   9       22.03       28.03      3.45 o
  -7  12   9       23.52       16.48      3.74 o
  -6  12   9        1.88       -1.02      3.15 o
  -5  12   9        0.10       -1.63      3.83 o
  -4  12   9       28.60       29.93      4.48 o
  -3  12   9        3.01       -0.92      3.51 o
  -2  12   9        0.13       -2.63      2.63 o
  -1  12   9       10.74        6.57      2.89 o
   0  12   9        1.88       -1.90      2.47 o
   1  12   9        1.61        4.02      2.55 o
   2  12   9        5.25        2.68      2.65 o
   3  12   9       12.51       16.10      2.85 o
   4  12   9       17.13        7.49      3.49 o
   5  12   9        3.37       -0.26      2.75 o
   6  12   9        0.20       -0.05      2.56 o
   7  12   9        9.67       12.11      2.85 o
  -4  13   9        0.01        1.74      3.87 o
  -3  13   9        0.04        2.07      3.04 o
  -2  13   9       27.72       35.29      5.56 o
  -1  13   9       27.71       30.35      3.61 o
   0  13   9        1.11        2.15      2.76 o
   1  13   9        0.01       -2.63      2.63 o
   2  13   9        0.29        3.39      2.81 o
   3  13   9       29.38       41.09      4.22 o
   4  13   9       19.12       21.96      3.63 o
 -16   0  10        1.18        6.82      4.42 o
 -14   0  10       14.11       10.27      4.11 o
 -12   0  10       20.37       23.57      3.93 o
 -10   0  10      147.70      159.44      6.65 o
  -8   0  10      515.26      530.62     10.65 o
  -6   0  10       79.11       94.28      3.08 o
  -4   0  10      221.65      252.89      4.13 o
  -2   0  10     2919.84     3250.48     41.45 o
   0   0  10     2510.26     2612.04     41.54 o
   2   0  10      601.41      690.78     20.76 o
   4   0  10      217.67      216.49      9.00 o
   6   0  10      666.53      619.51     19.83 o
   8   0  10      108.75      111.16      7.10 o
  10   0  10        4.41        3.13      1.61 o
  12   0  10        5.94        4.99      3.21 o
  14   0  10        0.41        0.08      3.55 o
 -16   1  10       11.89       11.23      3.32 o
 -15   1  10       21.48       19.89      3.24 o
 -14   1  10       10.39       13.38      2.88 o
 -13   1  10        1.68        0.75      2.38 o
 -12   1  10       44.17       43.20      4.78 o
 -11   1  10       89.02       94.36      4.03 o
 -10   1  10       15.79       11.64      2.15 o
  -9   1  10      282.56      287.13      4.52 o
  -8   1  10       27.40       28.47      1.57 o
  -7   1  10     1492.04     1539.11     16.75 o
  -6   1  10     1037.47     1038.92      9.32 o
  -5   1  10      280.86      308.71      2.97 o
  -4   1  10      849.92      783.67      7.36 o
  -3   1  10      493.62      451.61      4.06 o
  -2   1  10      145.16      118.79      1.62 o
  -1   1  10     1665.10     1682.75     14.64 o
   0   1  10      225.82      250.31      3.33 o
   1   1  10      921.53      876.80     14.67 o
   2   1  10     2413.98     2363.35     45.50 o
   3   1  10      102.87       94.19      7.59 o
   4   1  10      101.91       77.11      3.68 o
   5   1  10      801.43      728.43     23.86 o
   6   1  10      539.66      514.38     11.32 o
   7   1  10       98.07       85.61      3.31 o
   8   1  10      182.53      184.80      4.87 o
   9   1  10        5.28        8.26      1.12 o
  10   1  10        0.34       -0.43      1.13 o
  11   1  10        4.94        1.62      5.05 o
  12   1  10       42.83       45.67      4.35 o
  13   1  10        3.84        0.27      2.24 o
  14   1  10        1.70        0.03      2.57 o
  15   1  10       51.73       56.46      4.39 o
 -15   2  10        2.87        1.80      2.91 o
 -14   2  10       12.86       13.91      3.06 o
 -13   2  10       53.65       60.56      3.67 o
 -12   2  10        0.70       -1.08      2.26 o
 -11   2  10      108.05      110.99      4.40 o
 -10   2  10       41.18       41.40      2.74 o
  -9   2  10       27.34       24.34      1.73 o
  -8   2  10      366.30      374.52      5.25 o
  -7   2  10      440.82      448.70      5.88 o
  -6   2  10      572.13      518.47      5.67 o
  -5   2  10      213.82      174.49      2.21 o
  -4   2  10      785.23      817.52      8.12 o
  -3   2  10        4.34        5.47      0.77 o
  -2   2  10      592.17      545.32      4.72 o
  -1   2  10     1375.93     1480.83     11.79 o
   0   2  10        9.65        7.61      0.63 o
   1   2  10      617.84      633.15      7.58 o
   2   2  10      294.48      338.33      5.39 o
   3   2  10       17.03       19.15      0.93 o
   4   2  10        3.13        2.19      0.87 o
   5   2  10      558.96      519.16     11.38 o
   6   2  10       28.73       21.78      1.55 o
   7   2  10        0.08        0.18      1.34 o
   8   2  10       10.44       16.77      1.50 o
   9   2  10       47.36       41.74      2.16 o
  10   2  10      162.96      152.39      5.08 o
  11   2  10        2.39        9.80      2.22 o
  12   2  10       91.91       88.01      4.45 o
  13   2  10        0.13       -2.49      3.97 o
  14   2  10        0.58        0.25      2.94 o
  15   2  10       23.18       18.59      3.44 o
 -15   3  10        6.79        5.38      3.51 o
 -14   3  10        2.14        3.34      2.75 o
 -13   3  10        4.29        8.28      2.73 o
 -12   3  10        2.35        0.83      2.32 o
 -11   3  10       20.88       19.58      2.51 o
 -10   3  10       26.62       26.96      3.05 o
  -9   3  10      486.10      479.95      7.88 o
  -8   3  10       72.00       68.08      2.54 o
  -7   3  10       90.48       62.16      2.02 o
  -6   3  10      107.57      106.25      2.47 o
  -5   3  10     1450.86     1443.76     13.07 o
  -4   3  10      190.23      207.35      2.64 o
  -3   3  10       13.31       16.39      0.78 o
  -2   3  10      261.68      276.21      2.74 o
  -1   3  10     1648.91     1621.09     13.46 o
   0   3  10      120.38      118.19      1.64 o
   1   3  10      420.76      417.27      5.84 o
   2   3  10      773.79      779.10     11.35 o
   3   3  10       11.80       10.20      0.96 o
   4   3  10       30.91       25.21      1.36 o
   5   3  10      579.28      547.90      9.70 o
   6   3  10      382.54      383.29      7.28 o
   7   3  10        6.26        5.27      1.27 o
   8   3  10       15.78       14.06      1.52 o
   9   3  10       43.42       40.86      2.48 o
  10   3  10        5.85        5.91      2.09 o
  11   3  10       44.34       39.26      3.42 o
  12   3  10       25.12       26.53      3.03 o
  13   3  10      119.84      119.34      5.49 o
  14   3  10       36.39       41.23      4.00 o
  15   3  10        4.40        6.77      5.22 o
 -15   4  10        0.86       -0.17      2.88 o
 -14   4  10       40.66       49.92      5.35 o
 -13   4  10        2.85        5.84      2.72 o
 -12   4  10       20.89       27.06      2.97 o
 -11   4  10        1.81        1.75      2.16 o
 -10   4  10        0.60       -1.83      1.83 o
  -9   4  10        3.69       -0.66      1.49 o
  -8   4  10      543.81      546.33      8.61 o
  -7   4  10      381.78      373.95      6.41 o
  -6   4  10       34.92       30.02      2.14 o
  -5   4  10       53.99       53.72      2.19 o
  -4   4  10      121.87      133.99      2.31 o
  -3   4  10      461.07      420.57      9.53 o
  -2   4  10      255.87      275.90      3.12 o
  -1   4  10        3.82        1.45      0.60 o
   0   4  10      706.89      735.90      7.22 o
   1   4  10      297.47      292.07      3.64 o
   2   4  10       57.12       51.75      2.61 o
   3   4  10      130.29      126.61      3.24 o
   4   4  10       43.02       43.47      3.64 o
   5   4  10        0.07       -0.36      1.13 o
   6   4  10      348.16      310.85      6.39 o
   7   4  10       82.83       68.67      2.80 o
   8   4  10       60.04       47.87      4.87 o
   9   4  10      283.64      270.28      7.73 o
  10   4  10       40.91       35.64      3.83 o
  11   4  10      129.42      130.25      5.29 o
  12   4  10        6.47        6.24      2.60 o
  13   4  10        6.46        5.63      2.85 o
  14   4  10        0.70       -2.80      2.80 o
  15   4  10       11.27       17.93      3.73 o
 -14   5  10        1.94        0.15      2.85 o
 -13   5  10       49.68       54.17      3.75 o
 -12   5  10        7.23       11.07      2.71 o
 -11   5  10        0.01        0.15      2.30 o
 -10   5  10        0.14       -1.88      1.88 o
  -9   5  10       38.45       45.23      2.93 o
  -8   5  10       62.24       70.54      3.62 o
  -7   5  10      128.75      116.00      3.52 o
  -6   5  10      592.89      537.57      8.26 o
  -5   5  10      254.34      274.17      5.03 o
  -4   5  10      915.82      874.83     11.90 o
  -3   5  10       72.04       72.50      2.37 o
  -2   5  10      505.54      510.27      5.80 o
  -1   5  10      874.36      891.05      8.70 o
   0   5  10      734.50      698.81      7.68 o
   1   5  10      401.01      383.58      4.10 o
   2   5  10      428.98      385.92      5.56 o
   3   5  10      352.90      336.21      5.13 o
   4   5  10       66.33       54.36      2.89 o
   5   5  10      491.08      479.81      9.14 o
   6   5  10       46.25       43.70      3.38 o
   7   5  10       36.42       33.18      2.70 o
   8   5  10      198.42      212.24      6.55 o
   9   5  10        1.51        3.14      2.15 o
  10   5  10      101.70      108.76      5.00 o
  11   5  10       75.99       73.78     10.02 o
  12   5  10       26.54       27.28      3.32 o
  13   5  10        7.30        5.80      3.57 o
  14   5  10        6.62        9.18      3.18 o
 -14   6  10        4.33        6.21      2.95 o
 -13   6  10        0.03       -2.70      2.70 o
 -12   6  10        2.07        1.62      2.66 o
 -11   6  10        4.96        4.99      2.32 o
 -10   6  10       24.95       26.85      2.72 o
  -9   6  10       14.99       16.49      2.50 o
  -8   6  10       60.62       67.91      3.81 o
  -7   6  10       88.34      101.60      3.77 o
  -6   6  10        1.38        1.63      1.58 o
  -5   6  10        5.73        1.62      1.50 o
  -4   6  10      194.20      173.79      3.85 o
  -3   6  10        0.03       -1.19      1.19 o
  -2   6  10       20.58       19.33      1.55 o
  -1   6  10      388.63      396.46      5.12 o
   0   6  10       32.67       32.89      1.48 o
   1   6  10      162.08      144.61      2.63 o
   2   6  10      346.01      324.85      5.75 o
   3   6  10      427.04      422.70      5.49 o
   4   6  10      105.42       93.28      2.46 o
   5   6  10      182.14      187.37      3.57 o
   6   6  10        0.05       -0.42      1.78 o
   7   6  10        2.48        1.38      1.90 o
   8   6  10       53.72       53.87      3.64 o
   9   6  10      218.03      205.76      6.87 o
  10   6  10        0.00       -0.80      2.31 o
  11   6  10        9.23       10.58      2.87 o
  12   6  10        7.42        6.10      2.77 o
  13   6  10        3.43        1.10      2.99 o
  14   6  10        0.03       -2.46      2.87 o
 -13   7  10       16.08       15.55      3.81 o
 -12   7  10        7.98        6.33      2.82 o
 -11   7  10       13.64       11.89      2.80 o
 -10   7  10        0.17       -2.31      2.31 o
  -9   7  10       86.23      104.05      4.43 o
  -8   7  10        0.05        2.93      2.08 o
  -7   7  10      517.97      496.95      8.32 o
  -6   7  10        9.96       11.81      1.90 o
  -5   7  10       43.45       40.00      2.26 o
  -4   7  10       70.09       65.71      2.66 o
  -3   7  10      233.96      232.29      5.22 o
  -2   7  10       45.68       37.49      2.01 o
  -1   7  10      499.36      467.65      7.18 o
   0   7  10       21.44       26.95      1.83 o
   1   7  10       35.10       43.99      1.83 o
   2   7  10       22.23       33.85      1.82 o
   3   7  10        1.25       -0.97      0.97 o
   4   7  10       17.62       20.06      1.17 o
   5   7  10      164.66      151.35      4.13 o
   6   7  10       19.34       23.62      1.50 o
   7   7  10        1.53        1.52      1.08 o
   8   7  10       14.63       17.13      2.82 o
   9   7  10       73.25       78.54      4.79 o
  10   7  10        0.20       -0.94      2.58 o
  11   7  10        1.44        1.62      2.74 o
  12   7  10       18.15       20.41      3.55 o
  13   7  10        1.36       -0.74      2.88 o
 -12   8  10        0.05       -2.45      2.45 o
 -11   8  10       11.76       13.53      3.02 o
 -10   8  10       11.52       12.77      3.38 o
  -9   8  10       76.63       76.25      3.84 o
  -8   8  10        0.02       -2.12      2.12 o
  -7   8  10       26.74       24.73      3.05 o
  -6   8  10       40.06       40.29      2.59 o
  -5   8  10      146.04      144.37      4.52 o
  -4   8  10       39.06       41.06      3.69 o
  -3   8  10       22.64       21.84      2.17 o
  -2   8  10      250.51      239.35      5.35 o
  -1   8  10       37.12       40.88      2.32 o
   0   8  10        1.88        5.30      1.63 o
   1   8  10        3.85        9.52      1.62 o
   2   8  10       43.76       48.47      3.22 o
   3   8  10       45.86       43.88      2.19 o
   4   8  10       35.13       37.54      1.93 o
   5   8  10      308.60      310.62      5.97 o
   6   8  10        0.49        3.80      1.70 o
   7   8  10       27.29       19.06      3.97 o
   8   8  10        0.17       -1.02      2.52 o
   9   8  10       77.00       93.13      5.83 o
  10   8  10       19.64       13.74      4.10 o
  11   8  10        5.86        7.49      3.20 o
  12   8  10       23.25       33.73      4.48 o
 -11   9  10        4.85        2.33      2.89 o
 -10   9  10       64.85       64.68      4.04 o
  -9   9  10       21.99       20.51      2.94 o
  -8   9  10       11.24       14.10      3.08 o
  -7   9  10        5.85        4.86      3.39 o
  -6   9  10        2.07        4.45      2.57 o
  -5   9  10       61.14       59.96      3.73 o
  -4   9  10       50.98       42.92      2.85 o
  -3   9  10        1.05        0.92      2.20 o
  -2   9  10       20.66       23.64      2.26 o
  -1   9  10       15.85       13.39      2.03 o
   0   9  10      268.54      255.97      5.64 o
   1   9  10       49.19       50.62      2.68 o
   2   9  10      829.88      784.48     12.41 o
   3   9  10       73.94       88.25      4.14 o
   4   9  10       24.08       19.82      1.92 o
   5   9  10      160.60      155.88      5.03 o
   6   9  10       37.12       41.84      2.20 o
   7   9  10       52.84       63.27      3.63 o
   8   9  10       56.19       74.12      3.96 o
   9   9  10        3.91       -0.55      1.90 o
  10   9  10        0.59       -2.37      3.85 o
  11   9  10        2.63        0.10      5.28 o
 -10  10  10       10.65       12.50      3.74 o
  -9  10  10        1.15       -0.33      3.10 o
  -8  10  10        6.35        5.63      3.14 o
  -7  10  10        0.95       -2.71      2.71 o
  -6  10  10        2.60       -2.69      2.69 o
  -5  10  10       30.58       25.54      3.97 o
  -4  10  10        4.68       -2.13      3.05 o
  -3  10  10      111.13      120.38      5.90 o
  -2  10  10       10.80       12.45      2.29 o
  -1  10  10      106.69      108.69      4.08 o
   0  10  10       10.55        8.81      2.07 o
   1  10  10       28.85       27.74      2.36 o
   2  10  10        2.82        6.83      2.20 o
   3  10  10      104.60       94.65      3.82 o
   4  10  10       15.50       14.10      1.97 o
   5  10  10        1.72       -1.63      1.63 o
   6  10  10       26.71       33.49      2.23 o
   7  10  10        0.39        1.99      2.52 o
   8  10  10        5.07        2.49      4.14 o
   9  10  10       10.36       13.08      2.48 o
  10  10  10        0.01       -3.89      3.89 o
  -9  11  10        6.40        4.43      3.51 o
  -8  11  10       18.00       24.28      3.84 o
  -7  11  10       16.14       16.74      4.33 o
  -6  11  10        0.21        5.77      3.74 o
  -5  11  10       15.01       15.99      3.82 o
  -4  11  10      103.18      124.10      6.66 o
  -3  11  10        8.38        4.59      3.41 o
  -2  11  10      127.13      131.51      6.43 o
  -1  11  10       19.17       16.64      2.92 o
   0  11  10       77.08       72.80      3.88 o
   1  11  10       10.07       10.43      2.28 o
   2  11  10       88.40       94.08      3.83 o
   3  11  10        0.90       -1.36      2.02 o
   4  11  10        1.21        3.77      2.05 o
   5  11  10       56.59       61.78      2.97 o
   6  11  10       28.05       18.40      2.34 o
   7  11  10       10.14        8.10      2.87 o
   8  11  10        5.27        1.99      2.61 o
   9  11  10        0.12       -1.65      2.87 o
  -7  12  10       20.22       24.04      4.84 o
  -6  12  10        0.01       -0.28      3.77 o
  -5  12  10        0.18       -3.48      3.48 o
  -4  12  10        8.48        7.78      3.72 o
  -3  12  10        5.85        3.72      2.93 o
  -2  12  10       16.64       11.36      2.97 o
  -1  12  10        5.40        1.73      3.01 o
   0  12  10        0.13       -0.53      2.49 o
   1  12  10       33.97       31.84      4.18 o
   2  12  10       58.13       70.34      3.96 o
   3  12  10      153.34      169.01      5.59 o
   4  12  10       30.30       38.73      3.95 o
   5  12  10       76.67       77.23      5.90 o
   6  12  10       10.34       11.26      2.70 o
   7  12  10       34.46       35.38      2.85 o
  -3  13  10        0.03       -1.40      3.56 o
  -2  13  10        4.50        2.89      3.07 o
  -1  13  10       27.46       25.50      3.42 o
   0  13  10        2.51       -0.63      2.66 o
   1  13  10        3.39        1.70      2.77 o
   2  13  10       27.21       28.38      3.22 o
   3  13  10        0.06        6.74      3.17 o
 -15   0  11       46.58       49.16      5.68 o
 -13   0  11        5.66        2.27      3.36 o
 -11   0  11       29.92       27.21      3.90 o
  -9   0  11        0.26        1.31      2.11 o
  -7   0  11      818.22      749.75     11.72 o
  -5   0  11     1315.42     1281.49     24.63 o
  -3   0  11      441.90      389.29      5.08 o
  -1   0  11      277.49      268.00      5.27 o
   1   0  11       20.33       43.21      4.06 o
   3   0  11      196.05      185.42      7.91 o
   5   0  11      396.96      458.31     15.68 o
   9   0  11        3.82       -0.02      1.38 o
  11   0  11        3.76        6.13      2.75 o
  13   0  11        6.71       -0.63      3.30 o
  15   0  11       37.37       42.53      5.79 o
 -15   1  11       17.79       18.40      4.28 o
 -14   1  11       36.00       36.95      3.49 o
 -13   1  11        2.28       -0.16      2.50 o
 -12   1  11        1.73        2.72      2.27 o
 -11   1  11       75.94       84.15      3.87 o
 -10   1  11        0.39        0.68      1.67 o
  -9   1  11       74.45       75.06      2.48 o
  -8   1  11        5.87        8.79      1.28 o
  -7   1  11      138.13      143.35      2.89 o
  -6   1  11        8.78       15.44      1.16 o
  -5   1  11       28.22       25.01      1.03 o
  -4   1  11      371.43      366.15      5.18 o
  -3   1  11       25.05       20.65      0.95 o
  -2   1  11     1571.52     1474.34     11.79 o
  -1   1  11      623.09      522.46      6.22 o
   0   1  11     1631.02     1673.52     19.07 o
   1   1  11      623.92      681.33     10.04 o
   2   1  11       10.66        9.68      2.62 o
   3   1  11      492.21      516.84     11.85 o
   4   1  11       14.95       10.79      2.12 o
   5   1  11     1020.02      982.48     29.25 o
   6   1  11        0.67       -0.93      2.66 o
   7   1  11       20.86       19.96      1.23 o
   8   1  11      373.93      336.79      7.71 o
   9   1  11       54.31       66.37      2.19 o
  10   1  11        0.01       -1.10      1.10 o
  11   1  11       59.65       60.81      3.72 o
  12   1  11       87.19      110.09      5.83 o
  13   1  11       18.47       21.04      2.85 o
  14   1  11       31.55       29.16      5.98 o
  15   1  11        0.18        4.14      4.00 o
 -15   2  11        4.02        4.08      3.87 o
 -14   2  11        0.94       -0.17      2.71 o
 -13   2  11        1.71        0.41      2.44 o
 -12   2  11       21.62       15.30      2.69 o
 -11   2  11       13.41       12.71      2.43 o
 -10   2  11      137.02      125.10      4.28 o
  -9   2  11       86.91       82.75      2.87 o
  -8   2  11       36.67       41.01      1.72 o
  -7   2  11      145.03      143.45      2.87 o
  -6   2  11      589.36      540.00      6.92 o
  -5   2  11       38.16       21.54      1.02 o
  -4   2  11        6.84        6.81      0.64 o
  -3   2  11      248.71      236.45      2.49 o
  -2   2  11      165.90      177.98      1.96 o
  -1   2  11      397.41      431.45      4.18 o
   0   2  11      707.25      663.83      8.04 o
   1   2  11        0.12       -0.21      0.49 o
   2   2  11      619.23      614.37      9.20 o
   3   2  11      563.79      512.67      9.47 o
   4   2  11       40.23       42.84      2.16 o
   5   2  11      182.24      178.48      4.83 o
   6   2  11       21.10       17.08      1.78 o
   7   2  11      155.99      150.31      7.52 o
   8   2  11       88.13       74.10      2.66 o
   9   2  11      238.11      231.12      6.23 o
  10   2  11        7.16       10.11      1.81 o
  11   2  11        6.20       10.30      2.18 o
  12   2  11        4.69        1.33      2.14 o
  13   2  11       12.23        8.96      2.58 o
  14   2  11       23.76       20.20      3.31 o
  15   2  11        0.76       -1.66      3.45 o
 -15   3  11        6.01       11.59      3.25 o
 -14   3  11        0.31       -0.47      2.80 o
 -13   3  11       55.83       63.83      3.88 o
 -12   3  11       49.84       53.17      3.49 o
 -11   3  11        0.02        0.83      2.48 o
 -10   3  11       48.73       40.52      2.89 o
  -9   3  11        3.21        3.14      1.65 o
  -8   3  11      136.66      128.84      3.24 o
  -7   3  11       32.77       30.35      1.65 o
  -6   3  11       35.22       31.70      1.47 o
  -5   3  11      119.85      118.60      2.57 o
  -4   3  11      981.45      970.76      9.08 o
  -3   3  11       35.31       39.79      1.04 o
  -2   3  11       13.82       27.35      0.82 o
  -1   3  11     2139.43     2131.64     17.55 o
   0   3  11      212.73      206.56      2.81 o
   1   3  11       86.93       94.49      2.12 o
   2   3  11      254.15      248.61      4.22 o
   3   3  11       60.22       52.68      2.81 o
   4   3  11      664.28      653.85     11.31 o
   5   3  11      237.69      196.03      4.25 o
   6   3  11      972.79      955.46     16.22 o
   7   3  11        2.39        1.82      1.18 o
   8   3  11       86.35       85.17      3.05 o
   9   3  11      161.78      153.69      5.02 o
  10   3  11      196.89      191.09      7.82 o
  11   3  11       21.52       19.99      2.59 o
  12   3  11        6.54        7.40      2.43 o
  13   3  11        4.21        3.52      3.21 o
  14   3  11       22.50       26.78      3.55 o
  15   3  11        0.84       -2.01      2.87 o
 -15   4  11        3.74        8.54      3.15 o
 -14   4  11       19.10       29.01      3.49 o
 -13   4  11       18.66       24.32      3.18 o
 -12   4  11        7.27        8.13      2.54 o
 -11   4  11        5.94        3.68      2.38 o
 -10   4  11       47.24       48.33      3.43 o
  -9   4  11        0.99       -1.27      1.65 o
  -8   4  11      121.89      109.68      3.54 o
  -7   4  11       10.46       11.55      1.65 o
  -6   4  11      382.25      366.09      6.12 o
  -5   4  11      231.18      220.20      3.68 o
  -4   4  11      267.72      256.63      3.99 o
  -3   4  11        0.26       -0.61      0.61 o
  -2   4  11        0.02       -0.61      0.61 o
  -1   4  11       49.80       52.14      1.21 o
   0   4  11        1.85        1.09      0.56 o
   1   4  11     2129.27     2095.79     25.87 o
   2   4  11        1.59       -0.18      1.92 o
   3   4  11     1504.69     1366.12     22.60 o
   4   4  11       13.81       16.23      1.69 o
   5   4  11     1426.16     1468.21     27.20 o
   6   4  11       30.26       38.63      3.21 o
   7   4  11        1.17        0.20      2.14 o
   8   4  11      409.82      405.08     10.08 o
   9   4  11       76.50       74.92      8.33 o
  10   4  11        8.39        7.06      2.79 o
  11   4  11       93.69       80.18      4.95 o
  12   4  11       19.72       21.77      3.97 o
  13   4  11       86.23       85.00      5.47 o
  14   4  11        0.01       -0.38      2.78 o
 -14   5  11        1.00       -3.17      3.17 o
 -13   5  11        0.11        0.03      2.73 o
 -12   5  11       18.47       24.93      3.75 o
 -11   5  11        5.03        2.93      2.45 o
 -10   5  11        0.04       -1.92      1.92 o
  -9   5  11      245.89      256.49      6.22 o
  -8   5  11        1.00        0.27      1.73 o
  -7   5  11      198.42      188.28      4.37 o
  -6   5  11      253.69      247.60      4.88 o
  -5   5  11       29.61       24.62      2.55 o
  -4   5  11      335.88      342.30      5.69 o
  -3   5  11       48.41       41.84      1.82 o
  -2   5  11       56.42       61.32      1.97 o
  -1   5  11      300.39      313.01      3.87 o
   0   5  11       11.55       12.43      0.90 o
   1   5  11     1070.83     1003.36     14.41 o
   2   5  11      759.33      740.07      9.72 o
   3   5  11      201.62      183.76      7.87 o
   4   5  11        4.88        4.78      1.46 o
   5   5  11      845.26      811.97     14.38 o
   6   5  11      222.36      185.38      6.92 o
   7   5  11      161.86      154.58      5.46 o
   8   5  11       43.28       38.59      2.97 o
   9   5  11      183.31      178.68      8.07 o
  10   5  11        8.98       10.13      2.55 o
  11   5  11        4.17        6.02      2.56 o
  12   5  11        7.77       12.39      2.96 o
  13   5  11        3.85       -0.85      2.53 o
  14   5  11        2.40        2.32      2.93 o
 -14   6  11       21.17       25.11      3.59 o
 -13   6  11        1.66        1.01      2.82 o
 -12   6  11        1.48       -0.30      2.62 o
 -11   6  11        0.01       -1.94      2.49 o
 -10   6  11       10.17        8.59      2.41 o
  -9   6  11       17.28       18.20      2.56 o
  -8   6  11      155.97      141.95      4.65 o
  -7   6  11       11.81        8.04      1.78 o
  -6   6  11      179.57      170.29      4.14 o
  -5   6  11      118.61      104.17      3.17 o
  -4   6  11      369.45      374.36      7.01 o
  -3   6  11        9.11        5.53      1.48 o
  -2   6  11      491.85      448.88      6.85 o
  -1   6  11      154.21      148.36      3.19 o
   0   6  11      116.83      128.13      2.58 o
   1   6  11      693.21      686.51      8.31 o
   2   6  11       19.58       21.98      1.38 o
   3   6  11      209.35      207.24      3.88 o
   4   6  11       15.73       16.90      1.29 o
   5   6  11      183.79      175.82      5.77 o
   6   6  11       36.01       33.86      2.84 o
   7   6  11       43.39       38.30      3.00 o
   8   6  11       35.71       36.03      3.15 o
   9   6  11        8.99        5.17      2.43 o
  10   6  11       13.89       11.18      2.77 o
  11   6  11       24.15       22.29      3.18 o
  12   6  11       23.11       28.91      4.59 o
  13   6  11        9.02        3.96      3.10 o
 -13   7  11        6.95        5.57      3.11 o
 -12   7  11        0.87       -0.54      2.56 o
 -11   7  11        1.61       -1.49      2.52 o
 -10   7  11        9.21        6.96      2.58 o
  -9   7  11       27.99       31.55      2.95 o
  -8   7  11      116.19      111.36      6.01 o
  -7   7  11      185.86      190.37      5.31 o
  -6   7  11        2.55        0.98      1.96 o
  -5   7  11        9.65        6.15      1.89 o
  -4   7  11      264.56      248.09      5.55 o
  -3   7  11       71.85       57.02      3.15 o
  -2   7  11      145.12      153.60      4.09 o
  -1   7  11        0.28        0.87      1.47 o
   0   7  11      497.64      467.92      7.87 o
   1   7  11       43.67       39.79      1.67 o
   2   7  11      597.58      582.07      8.02 o
   3   7  11      238.32      256.30      4.82 o
   4   7  11        1.17        1.26      1.11 o
   5   7  11      158.92      162.74      3.38 o
   6   7  11        9.78        7.28      2.33 o
   7   7  11       10.21        8.79      2.45 o
   8   7  11       41.74       44.56      3.49 o
   9   7  11       20.74       18.87      2.97 o
  10   7  11       13.98       20.15      3.06 o
  11   7  11       25.43       30.86      4.67 o
  12   7  11       10.02       10.44      3.17 o
  13   7  11       20.92       25.30      3.96 o
 -12   8  11       21.63       27.38      4.28 o
 -11   8  11        1.77        0.42      2.57 o
 -10   8  11        3.56       -2.99      3.08 o
  -9   8  11        0.31        0.75      3.17 o
  -8   8  11       56.14       53.19      5.20 o
  -7   8  11       54.64       49.16      4.39 o
  -6   8  11        0.22       -0.44      1.99 o
  -5   8  11      118.41      123.11      4.81 o
  -4   8  11      106.19      104.04      4.42 o
  -3   8  11       43.53       34.46      2.68 o
  -2   8  11       10.10        9.58      1.89 o
  -1   8  11        6.65        1.91      1.98 o
   0   8  11       54.50       38.07      2.15 o
   1   8  11      207.62      192.92      4.39 o
   2   8  11      314.85      311.95      5.85 o
   3   8  11       41.58       30.95      1.53 o
   4   8  11       20.68       17.97      1.40 o
   5   8  11        3.56        0.32      2.03 o
   6   8  11       61.41       64.78      2.96 o
   7   8  11        0.51        0.94      2.46 o
   8   8  11       36.52       39.30      3.69 o
   9   8  11        1.04        0.55      4.08 o
  10   8  11       35.96       40.92      5.37 o
  11   8  11        1.34        1.69      4.02 o
  12   8  11       16.95       21.64      4.65 o
 -11   9  11        0.38       -2.37      3.22 o
 -10   9  11        4.67        0.69      3.92 o
  -9   9  11       28.26       26.83      3.62 o
  -8   9  11        1.99       -1.35      2.77 o
  -7   9  11       45.68       51.99      4.71 o
  -6   9  11        1.43        0.95      3.14 o
  -5   9  11      288.41      291.65     15.45 o
  -4   9  11        0.19       -2.19      2.19 o
  -3   9  11        4.55        1.39      1.95 o
  -2   9  11       41.57       39.40      2.57 o
  -1   9  11      375.17      376.44      7.32 o
   0   9  11        7.68        7.70      1.90 o
   1   9  11      100.49       96.89      3.86 o
   2   9  11       42.68       44.88      2.44 o
   3   9  11       53.66       46.94      2.40 o
   4   9  11        0.03       -1.37      1.37 o
   5   9  11       55.63       48.73      3.73 o
   6   9  11       10.30       13.31      2.11 o
   7   9  11       46.02       44.58      3.56 o
   8   9  11        1.05        0.70      2.63 o
   9   9  11       47.71       50.39      6.00 o
  10   9  11       64.47       82.52      7.65 o
  11   9  11        2.30        5.96      4.23 o
 -10  10  11       56.21       68.76      5.02 o
  -9  10  11        6.31       11.04      3.49 o
  -8  10  11       14.40       11.66      4.09 o
  -7  10  11        0.50       -3.58      3.58 o
  -6  10  11        2.97        2.42      3.41 o
  -5  10  11       46.00       36.45      6.07 o
  -4  10  11       28.45       33.09      4.71 o
  -3  10  11        2.34        6.55      2.28 o
  -2  10  11        4.06        2.29      2.09 o
  -1  10  11       16.57       14.01      2.19 o
   0  10  11       11.57        4.17      1.93 o
   1  10  11       18.87       23.73      2.22 o
   2  10  11       49.94       57.51      2.94 o
   3  10  11       20.34       25.09      2.15 o
   4  10  11       81.73       84.78      3.19 o
   5  10  11       56.79       64.76      2.72 o
   6  10  11       16.33       18.76      2.39 o
   7  10  11       76.20       75.68      4.27 o
   8  10  11       15.58       17.06      2.36 o
   9  10  11       10.64       13.53      4.61 o
  10  10  11        4.63        3.97      4.27 o
  -8  11  11        7.23       10.53      4.18 o
  -7  11  11       70.83       73.73      5.81 o
  -6  11  11        9.03        4.95      5.28 o
  -5  11  11        0.36        2.52      5.39 o
  -4  11  11       22.88       24.23      4.07 o
  -3  11  11        8.30       12.55      2.94 o
  -2  11  11        6.69        6.91      2.79 o
  -1  11  11       11.17       10.72      3.47 o
   0  11  11        0.12       -1.38      2.07 o
   1  11  11        4.29        6.05      2.14 o
   2  11  11      122.88      133.34      4.30 o
   3  11  11       44.21       62.12      3.00 o
   4  11  11       15.20       15.55      2.15 o
   5  11  11        0.74       -1.18      1.71 o
   6  11  11        2.31       -2.16      2.49 o
   7  11  11       19.81       21.20      3.02 o
   8  11  11        6.32        5.33      2.45 o
  -6  12  11        0.95       -3.70      3.70 o
  -5  12  11       16.21       22.51      4.40 o
  -4  12  11       25.48       31.36      5.33 o
  -3  12  11       19.62       12.50      3.16 o
  -2  12  11       50.03       59.03      6.76 o
  -1  12  11        5.26        4.25      2.79 o
   0  12  11       33.36       36.03      3.37 o
   1  12  11       19.31       20.51      3.38 o
   2  12  11       23.00       26.45      2.96 o
   3  12  11       75.12       83.99      4.15 o
   4  12  11        0.74        0.95      1.95 o
   5  12  11        4.49        5.28      2.20 o
   6  12  11       19.69       18.44      3.53 o
  -2  13  11        1.49        1.35      2.91 o
  -1  13  11        2.78       -0.89      2.79 o
   0  13  11        1.58        0.97      2.73 o
   1  13  11        5.42        3.76      2.59 o
   2  13  11       27.05       26.51      3.07 o
 -14   0  12        0.52        3.05      4.23 o
 -12   0  12       55.15       58.86      5.05 o
 -10   0  12       79.72       74.82      3.98 o
  -8   0  12        7.37        0.72      1.72 o
  -6   0  12      557.03      559.75      9.11 o
  -4   0  12     1543.02     1415.92     16.38 o
  -2   0  12      974.97     1036.75     11.95 o
   0   0  12     3817.61     3915.43     61.87 o
   2   0  12       49.78       53.82      4.73 o
   4   0  12      240.58      215.77      9.39 o
   6   0  12        9.01        3.42      3.00 o
   8   0  12      392.87      314.42      7.23 o
  10   0  12       23.08       20.28      2.17 o
  12   0  12       17.39        8.07      3.34 o
  14   0  12        2.13       -3.42      3.42 o
 -15   1  12        0.17       -1.59      2.93 o
 -14   1  12       16.33        6.51      2.99 o
 -13   1  12        0.33       -2.76      2.76 o
 -12   1  12       64.96       74.86      4.09 o
 -11   1  12       13.73       10.29      2.48 o
 -10   1  12        1.82        0.37      1.99 o
  -9   1  12       61.22       66.42      2.34 o
  -8   1  12      297.33      279.55      4.12 o
  -7   1  12      282.27      283.40      4.00 o
  -6   1  12       84.68       83.60      2.11 o
  -5   1  12      880.56      842.97      9.03 o
  -4   1  12     1654.80     1609.26     13.06 o
  -3   1  12      687.62      737.62      6.38 o
  -2   1  12      115.51      119.47      2.59 o
  -1   1  12        3.04        5.68      0.92 o
   0   1  12      849.51      866.50     11.03 o
   1   1  12        0.75        5.05      1.01 o
   2   1  12      324.72      287.37      7.68 o
   3   1  12      384.69      386.55      9.71 o
   4   1  12       57.93       56.22      3.66 o
   5   1  12      383.55      336.52      9.01 o
   6   1  12      278.42      260.63     10.99 o
   7   1  12      260.32      212.98      4.42 o
   8   1  12      139.04      136.02      3.56 o
   9   1  12      393.46      365.23      6.10 o
  10   1  12      130.65      131.89      3.27 o
  11   1  12       12.75       12.08      2.18 o
  12   1  12       17.81       21.10      2.67 o
  13   1  12       11.20       12.89      4.14 o
  14   1  12        0.37        2.30      3.47 o
  15   1  12        2.66        4.49      2.93 o
 -15   2  12        2.55       -2.49      3.03 o
 -14   2  12        8.09       10.46      3.05 o
 -13   2  12        2.51        0.84      2.60 o
 -12   2  12        7.42        5.65      2.48 o
 -11   2  12        5.35        3.34      2.20 o
 -10   2  12        3.57        1.84      2.07 o
  -9   2  12       21.19       23.83      1.90 o
  -8   2  12        0.11       -1.20      1.20 o
  -7   2  12        0.01       -1.35      1.35 o
  -6   2  12       45.13       51.04      1.66 o
  -5   2  12      144.38      126.34      2.52 o
  -4   2  12      100.03       82.31      1.93 o
  -3   2  12      261.42      271.29      2.79 o
  -2   2  12       56.57       50.98      1.14 o
  -1   2  12     1552.37     1549.87     16.50 o
   0   2  12      511.86      478.99      7.10 o
   1   2  12        6.19        6.29      0.75 o
   2   2  12      906.34      884.03     12.91 o
   3   2  12      395.85      368.29      6.10 o
   4   2  12       74.75       67.95      2.27 o
   5   2  12      147.50      132.16      3.94 o
   6   2  12      587.90      522.88     11.74 o
   7   2  12        8.77        4.91      1.30 o
   8   2  12       11.98        9.38      1.41 o
   9   2  12      122.28      121.15      4.22 o
  10   2  12      124.02      120.49      4.43 o
  11   2  12        7.22        7.88      2.12 o
  12   2  12        0.00       -2.03      2.03 o
  13   2  12       25.39       27.14      3.09 o
  14   2  12        0.60       -1.01      2.60 o
  15   2  12        1.33        3.64      3.03 o
 -15   3  12       20.10       19.76      3.56 o
 -14   3  12       13.00       17.90      3.28 o
 -13   3  12       10.63       10.47      2.98 o
 -12   3  12        0.06        1.39      2.57 o
 -11   3  12       23.37       22.20      2.65 o
 -10   3  12        4.42        2.41      2.15 o
  -9   3  12       39.02       38.02      2.36 o
  -8   3  12       12.90       10.95      1.78 o
  -7   3  12       44.57       41.55      2.16 o
  -6   3  12      208.32      186.75      3.41 o
  -5   3  12      868.28      814.85      8.78 o
  -4   3  12      159.58      154.14      2.24 o
  -3   3  12       29.91       31.39      1.17 o
  -2   3  12       26.27       24.64      0.82 o
  -1   3  12     1348.84     1287.56     11.49 o
   0   3  12     1182.23     1115.02     13.08 o
   1   3  12      451.49      461.54      6.54 o
   2   3  12       45.16       44.57      1.58 o
   3   3  12     4552.36     4359.67     59.92 o
   4   3  12      383.86      406.05      9.14 o
   5   3  12       27.56       31.80      2.40 o
   6   3  12      485.64      424.70      7.98 o
   7   3  12       30.12       25.50      1.67 o
   8   3  12      210.97      196.38      4.81 o
   9   3  12       81.82       90.83      4.29 o
  10   3  12        0.02        1.57      1.83 o
  11   3  12        0.01        1.33      1.97 o
  12   3  12       29.89       26.00      2.91 o
  13   3  12        5.77        2.79      2.54 o
  14   3  12        0.22       -2.00      3.19 o
 -14   4  12       14.40       13.34      3.18 o
 -13   4  12        5.01        4.58      2.82 o
 -12   4  12       94.63      102.26      4.68 o
 -11   4  12       19.73       22.40      2.70 o
 -10   4  12       41.85       40.48      2.95 o
  -9   4  12       48.24       45.17      3.70 o
  -8   4  12        3.70        0.20      1.66 o
  -7   4  12      162.95      150.00      3.78 o
  -6   4  12       11.37       11.73      1.59 o
  -5   4  12       34.93       40.17      1.68 o
  -4   4  12       44.86       53.84      1.75 o
  -3   4  12       22.12       24.32      1.02 o
  -2   4  12        9.94        8.77      0.74 o
  -1   4  12      138.28      145.46      2.70 o
   0   4  12       16.57       19.25      0.96 o
   1   4  12     1334.20     1311.38     18.94 o
   2   4  12      132.07      139.11      3.74 o
   3   4  12      999.12      982.73     16.75 o
   4   4  12       10.45        0.64      2.45 o
   5   4  12      360.00      365.50      9.00 o
   6   4  12      232.28      223.24      5.15 o
   7   4  12        1.47        0.46      1.30 o
   8   4  12       46.91       40.62      3.06 o
   9   4  12        2.75        9.00      2.28 o
  10   4  12        6.09        5.02      2.56 o
  11   4  12        3.71        4.44      3.38 o
  12   4  12        4.73        4.49      2.55 o
  13   4  12        0.01        0.75      3.06 o
  14   4  12        0.27        3.09      2.91 o
 -14   5  12        6.10        6.85      3.18 o
 -13   5  12        1.45        3.62      3.49 o
 -12   5  12       57.29       76.21      4.14 o
 -11   5  12        7.19        6.13      2.64 o
 -10   5  12       21.02       18.88      2.33 o
  -9   5  12      136.05      128.49      4.55 o
  -8   5  12       80.47       88.48      3.46 o
  -7   5  12      102.47       94.61      3.74 o
  -6   5  12      206.53      171.69      4.58 o
  -5   5  12       24.80       22.69      2.06 o
  -4   5  12        7.70        4.62      1.30 o
  -3   5  12       53.15       51.30      2.27 o
  -2   5  12      412.78      402.21      5.47 o
  -1   5  12       80.05       70.70      2.39 o
   0   5  12     1165.92     1123.96     14.68 o
   1   5  12       71.73       73.27      1.96 o
   2   5  12       92.96       83.80      3.52 o
   3   5  12      384.60      346.95      8.24 o
   4   5  12       59.57       47.03      3.28 o
   5   5  12       26.77       25.94      2.67 o
   6   5  12      380.12      355.27      7.44 o
   7   5  12       12.07       12.66      2.17 o
   8   5  12        7.81        6.91      2.06 o
   9   5  12        6.56        8.50      2.34 o
  10   5  12       20.28       23.88      3.19 o
  11   5  12       72.96       74.66      4.46 o
  12   5  12       80.02       86.27      4.88 o
  13   5  12       13.25       12.04      4.69 o
  14   5  12        1.52       -0.91      4.73 o
 -13   6  12        0.20       -1.92      2.77 o
 -12   6  12       14.04       12.31      2.87 o
 -11   6  12        4.39        2.85      2.68 o
 -10   6  12       68.54       75.39      4.43 o
  -9   6  12        3.51        4.34      2.50 o
  -8   6  12        0.38       -1.36      2.22 o
  -7   6  12       24.14       21.34      2.45 o
  -6   6  12      201.84      193.31      4.90 o
  -5   6  12      312.00      266.95      7.07 o
  -4   6  12      554.64      517.63     10.22 o
  -3   6  12       27.54       21.64      1.91 o
  -2   6  12       35.45       32.43      1.94 o
  -1   6  12      149.03      130.59      2.91 o
   0   6  12      159.73      158.18      2.77 o
   1   6  12       63.09       60.60      1.69 o
   2   6  12       35.53       38.51      1.68 o
   3   6  12       35.18       26.29      3.64 o
   4   6  12        4.73        5.23      2.22 o
   5   6  12       10.22       17.53      2.32 o
   6   6  12       87.38       92.36      6.59 o
   7   6  12       94.38       99.33      4.69 o
   8   6  12       71.15       67.83      6.09 o
   9   6  12        0.00       -2.17      2.17 o
  10   6  12       10.47        7.01      2.66 o
  11   6  12       16.43       13.74      3.97 o
  12   6  12       40.02       44.25      8.14 o
  13   6  12       10.37       10.37      3.36 o
 -13   7  12        9.61       14.00      5.52 o
 -12   7  12        6.97        5.51      3.45 o
 -11   7  12        0.06        2.30      3.29 o
 -10   7  12       53.19       67.15      4.43 o
  -9   7  12        2.81        1.20      2.74 o
  -8   7  12       52.49       45.32      3.52 o
  -7   7  12        9.91       13.05      2.58 o
  -6   7  12      101.83       96.18      5.17 o
  -5   7  12        1.79        0.78      1.99 o
  -4   7  12       39.47       33.64      2.68 o
  -3   7  12      367.84      352.57      6.80 o
  -2   7  12       59.82       60.78      2.69 o
  -1   7  12      205.02      198.91      4.42 o
   0   7  12        1.38        1.71      1.26 o
   1   7  12        3.41        3.93      1.06 o
   2   7  12       81.20       79.95      3.10 o
   3   7  12       46.64       39.46      1.90 o
   4   7  12       55.31       45.69      2.15 o
   5   7  12      296.09      272.54      8.06 o
   6   7  12        3.39        6.48      2.30 o
   7   7  12       19.89       16.97      2.81 o
   8   7  12       71.35       78.47      4.72 o
   9   7  12       51.84       46.29      4.59 o
  10   7  12       50.29       61.32      4.31 o
  11   7  12        2.70        4.23      3.68 o
  12   7  12       36.42       40.29      4.17 o
 -12   8  12        2.41        2.28      3.52 o
 -11   8  12        0.07       -1.96      3.10 o
 -10   8  12       40.26       37.43      3.79 o
  -9   8  12        3.92       -3.29      3.29 o
  -8   8  12       25.43       23.95      4.88 o
  -7   8  12       35.37       30.25      3.89 o
  -6   8  12       35.42       32.95      4.21 o
  -5   8  12      141.24      145.27      5.23 o
  -4   8  12        2.78        2.02      2.19 o
  -3   8  12        9.36       11.77      1.98 o
  -2   8  12        0.32       -1.59      1.59 o
  -1   8  12      117.30      121.36      3.69 o
   0   8  12       12.30       10.03      1.70 o
   1   8  12        4.98       -0.42      1.39 o
   2   8  12       38.68       29.30      1.50 o
   3   8  12       34.38       40.38      2.43 o
   4   8  12      133.30      132.11      4.00 o
   5   8  12       15.38       17.50      2.39 o
   6   8  12      154.49      155.02      9.47 o
   7   8  12       72.59       65.14      4.39 o
   8   8  12       22.21       29.25      8.14 o
   9   8  12        4.96       13.48      4.35 o
  10   8  12       86.05       90.89      7.36 o
  11   8  12       39.35       37.24      5.24 o
 -11   9  12        8.14        4.55      4.27 o
 -10   9  12        0.56       -1.22      3.85 o
  -9   9  12        0.08       -2.85      3.44 o
  -8   9  12       19.47       22.07      8.37 o
  -7   9  12        2.81        6.50      3.59 o
  -6   9  12        0.08        1.65      3.14 o
  -5   9  12       14.51       15.89      2.82 o
  -4   9  12      110.48      107.62      4.12 o
  -3   9  12       37.25       34.56      3.31 o
  -2   9  12       34.66       28.29      2.44 o
  -1   9  12       78.99       83.40      3.41 o
   0   9  12      146.36      130.89      3.94 o
   1   9  12       56.10       52.01      2.54 o
   2   9  12        3.35        5.30      1.65 o
   3   9  12        5.84        5.57      1.49 o
   4   9  12       76.09       88.53      4.32 o
   5   9  12       13.67       10.44      2.00 o
   6   9  12      120.64      124.11     11.35 o
   7   9  12       37.80       46.36      3.95 o
   8   9  12       68.71       74.08      5.73 o
   9   9  12       37.60       39.36      5.75 o
  10   9  12        2.21        3.76      4.27 o
  -9  10  12        4.36        5.56      3.97 o
  -8  10  12        5.90        3.01      3.74 o
  -7  10  12       46.88       40.38      4.65 o
  -6  10  12       14.60        7.93      3.65 o
  -5  10  12        4.14        1.84      4.46 o
  -4  10  12       19.52       18.19      3.05 o
  -3  10  12        8.54        4.89      2.30 o
  -2  10  12        0.13        0.46      1.99 o
  -1  10  12        7.43       12.81      2.23 o
   0  10  12        0.31       -1.76      1.76 o
   1  10  12       74.04       83.50      3.34 o
   2  10  12       31.53       39.77      2.46 o
   3  10  12       41.41       46.16      2.52 o
   4  10  12        5.77        5.16      2.15 o
   5  10  12       14.73       14.75      2.26 o
   6  10  12        5.13        2.06      1.94 o
   7  10  12       28.22       33.39      3.93 o
   8  10  12       34.74       31.20      5.41 o
   9  10  12        8.90        4.52      4.31 o
  -8  11  12        6.26        1.49      4.13 o
  -7  11  12       14.54       11.47      4.19 o
  -6  11  12        0.00       -0.54      3.56 o
  -5  11  12       88.32       97.44      6.32 o
  -4  11  12       31.77       28.89      3.48 o
  -3  11  12       68.38       70.82      4.58 o
  -2  11  12        0.42        0.72      2.50 o
  -1  11  12        1.44       -0.17      2.09 o
   0  11  12        8.46       12.74      2.36 o
   1  11  12       52.15       57.64      3.06 o
   2  11  12       46.67       47.61      2.78 o
   3  11  12       41.83       34.03      2.49 o
   4  11  12       62.58       63.89      2.87 o
   5  11  12        4.85        5.81      2.34 o
   6  11  12        0.12       -2.30      2.30 o
   7  11  12        0.02        0.09      1.92 o
  -5  12  12        5.27        2.61      3.22 o
  -4  12  12       16.65       13.17      3.28 o
  -3  12  12        4.84       10.83      3.06 o
  -2  12  12       13.42       11.83      3.05 o
  -1  12  12       18.76       10.13      2.96 o
   0  12  12        2.22        1.59      2.46 o
   1  12  12       30.87       34.54      3.20 o
   2  12  12        0.46       -1.68      2.23 o
   3  12  12        0.15        1.53      1.96 o
   4  12  12       22.22       27.49      2.33 o
   5  12  12       19.52       23.60      3.46 o
 -15   0  13        0.54       -3.99      5.50 o
 -13   0  13        7.45        6.30      3.94 o
 -11   0  13        0.17        2.78      3.26 o
  -9   0  13      136.53      139.58      4.28 o
  -7   0  13     1038.51      992.41     17.13 o
  -5   0  13      241.65      232.92      4.76 o
  -3   0  13       14.39       20.47      1.16 o
  -1   0  13        0.43       -0.95      0.95 o
   1   0  13      408.51      411.24      7.31 o
   3   0  13      282.84      298.25     11.50 o
   5   0  13       68.61       70.81      6.38 o
   7   0  13       20.57       33.27      4.78 o
   9   0  13      343.40      288.13      7.07 o
  11   0  13        5.36        5.03      2.75 o
  13   0  13        3.38        5.62      3.76 o
 -15   1  13        4.96        7.70      3.06 o
 -14   1  13        0.16       -0.58      2.76 o
 -13   1  13       13.59        9.76      2.72 o
 -12   1  13       28.23       29.69      3.11 o
 -11   1  13        3.36        4.84      2.26 o
 -10   1  13      283.83      289.22      5.81 o
  -9   1  13       23.28       21.37      1.60 o
  -8   1  13       11.57        9.49      1.37 o
  -7   1  13      294.59      309.96      4.35 o
  -6   1  13      136.85      129.89      2.51 o
  -5   1  13      506.64      481.63      5.64 o
  -4   1  13       38.79       30.55      0.94 o
  -3   1  13      159.51      159.90      2.05 o
  -2   1  13        0.57       -0.56      0.56 o
  -1   1  13     1260.85     1262.78     14.78 o
   0   1  13       39.38       50.47      1.73 o
   1   1  13      491.80      461.88      5.79 o
   2   1  13     3712.73     3638.48     69.59 o
   3   1  13      625.02      628.82     14.35 o
   4   1  13       69.19       71.86      5.98 o
   5   1  13       90.37       93.40      4.87 o
   6   1  13      757.93      697.33     22.91 o
   7   1  13        9.82        6.65      3.49 o
   8   1  13        0.49        1.22      1.19 o
   9   1  13      143.02      127.61      3.43 o
  10   1  13        1.09        1.72      1.18 o
  11   1  13        1.34       -0.99      2.58 o
  12   1  13       17.51       24.67      2.70 o
  13   1  13       21.60       30.67      3.20 o
  14   1  13        2.19        4.07      2.78 o
 -14   2  13        6.40        3.78      2.98 o
 -13   2  13       33.36       41.10      3.60 o
 -12   2  13        0.12       -0.30      2.54 o
 -11   2  13        1.16       -1.85      2.22 o
 -10   2  13        4.82        1.29      2.23 o
  -9   2  13       21.42       19.19      1.94 o
  -8   2  13      124.74      116.05      2.71 o
  -7   2  13        3.76        1.91      1.17 o
  -6   2  13      294.20      261.59      4.01 o
  -5   2  13       25.62       24.64      1.55 o
  -4   2  13        0.58        3.98      0.77 o
  -3   2  13      709.20      738.69      6.97 o
  -2   2  13       14.92        9.80      0.65 o
  -1   2  13      419.85      415.22      5.81 o
   0   2  13       68.91       63.96      1.70 o
   1   2  13        0.19       -0.62      0.65 o
   2   2  13       26.80       18.55      0.86 o
   3   2  13      677.43      611.65      9.35 o
   4   2  13      477.94      460.64     11.43 o
   5   2  13       49.47       56.93      6.81 o
   6   2  13      494.26      499.87     14.88 o
   7   2  13        4.18        4.53      1.66 o
   8   2  13       22.67       26.88      1.76 o
   9   2  13        1.89        5.74      1.78 o
  10   2  13       28.47       26.69      2.34 o
  11   2  13       17.31       15.39      2.29 o
  12   2  13       16.55       12.63      2.38 o
  13   2  13        2.17        2.65      2.52 o
  14   2  13       31.09       38.44      3.81 o
 -14   3  13        0.02       -2.74      2.74 o
 -13   3  13        4.80        3.92      2.96 o
 -12   3  13        4.40        1.97      2.61 o
 -11   3  13       48.46       61.69      4.95 o
 -10   3  13        1.86       -2.08      2.08 o
  -9   3  13       11.89        5.68      2.20 o
  -8   3  13       34.20       36.02      2.45 o
  -7   3  13       47.64       55.64      3.35 o
  -6   3  13       11.27       12.90      1.49 o
  -5   3  13       11.29       11.90      1.26 o
  -4   3  13      347.14      366.25      4.79 o
  -3   3  13       47.41       52.42      1.36 o
  -2   3  13      391.85      397.28      4.04 o
  -1   3  13        0.05        0.69      0.70 o
   0   3  13     2434.96     2360.50     26.91 o
   1   3  13        0.17       -1.22      1.22 o
   2   3  13     1245.95     1204.12     15.48 o
   3   3  13      960.55      887.13     12.97 o
   4   3  13        1.76        3.89      1.06 o
   5   3  13        1.62        1.84      1.02 o
   6   3  13      228.37      214.04      4.72 o
   7   3  13        1.16        1.78      2.36 o
   8   3  13      186.58      179.79      6.05 o
   9   3  13       15.50       12.85      2.26 o
  10   3  13       41.42       45.66      4.35 o
  11   3  13        4.61        5.90      2.17 o
  12   3  13        0.86       -1.42      2.11 o
  13   3  13        1.54       -0.02      2.49 o
  14   3  13        2.49        7.54      2.96 o
 -14   4  13        6.34        5.00      3.84 o
 -13   4  13        1.69        0.05      2.72 o
 -12   4  13        0.00       -3.00      3.00 o
 -11   4  13        0.18       -0.58      2.78 o
 -10   4  13        8.22        7.00      2.65 o
  -9   4  13       49.66       47.67      4.48 o
  -8   4  13       50.59       47.60      2.74 o
  -7   4  13        4.84       -1.21      2.04 o
  -6   4  13       68.36       56.16      2.66 o
  -5   4  13      152.07      147.80      3.35 o
  -4   4  13       75.79       72.40      2.31 o
  -3   4  13       71.58       52.12      1.68 o
  -2   4  13      102.68      103.89      1.81 o
  -1   4  13        4.88        5.10      0.85 o
   0   4  13      350.51      330.71      6.20 o
   1   4  13      279.85      264.37      4.89 o
   2   4  13       56.77       63.95      2.63 o
   3   4  13     2302.92     2307.16     37.37 o
   4   4  13      192.00      172.81      4.25 o
   5   4  13      347.28      312.41      6.48 o
   6   4  13      134.16      124.61      4.86 o
   7   4  13        9.78        9.28      2.54 o
   8   4  13        6.08        3.84      1.97 o
   9   4  13       68.95       75.28      4.03 o
  10   4  13        0.08        1.32      2.34 o
  11   4  13        5.78        4.31      2.31 o
  12   4  13        6.20        7.08      2.63 o
  13   4  13        0.01        1.08      2.94 o
  14   4  13        0.99       -0.41      2.82 o
 -13   5  13       38.64       37.27      4.44 o
 -12   5  13       34.93       35.02      4.21 o
 -11   5  13        2.69        4.11      3.11 o
 -10   5  13        7.62        6.71      2.85 o
  -9   5  13        1.77       -2.31      2.77 o
  -8   5  13       23.65       22.47      3.82 o
  -7   5  13        3.21        2.09      2.04 o
  -6   5  13       40.68       34.77      2.66 o
  -5   5  13      321.01      297.41      6.11 o
  -4   5  13      155.88      142.46      3.82 o
  -3   5  13      449.44      408.70      7.09 o
  -2   5  13        0.49        0.89      1.03 o
  -1   5  13      747.57      698.62      8.41 o
   0   5  13      476.41      434.87      6.26 o
   1   5  13       45.26       43.00      3.67 o
   2   5  13        1.06       -0.03      3.09 o
   3   5  13      133.15      120.82      3.71 o
   4   5  13       35.18       29.29      1.99 o
   5   5  13      110.03      106.38      3.56 o
   6   5  13       72.00       72.53      3.82 o
   7   5  13       16.95       20.13      2.54 o
   8   5  13       57.49       53.68      3.66 o
   9   5  13       48.17       45.13      3.42 o
  10   5  13       13.99       20.54      2.95 o
  11   5  13        8.38        4.03      2.50 o
  12   5  13       24.93       25.27      3.34 o
  13   5  13       19.26       28.04      3.55 o
 -13   6  13        0.37       -1.31      3.24 o
 -12   6  13       10.45       14.85      3.51 o
 -11   6  13       70.80       89.21      6.03 o
 -10   6  13       87.09      104.74      6.66 o
  -9   6  13        2.90        5.08      3.24 o
  -8   6  13        2.80        5.43      2.93 o
  -7   6  13       69.15       65.10      4.57 o
  -6   6  13       46.72       38.07      4.18 o
  -5   6  13      160.51      153.63      4.32 o
  -4   6  13      113.67      115.04      3.69 o
  -3   6  13        1.54        1.78      1.54 o
  -2   6  13      223.98      209.46      4.50 o
  -1   6  13       17.75       14.99      1.24 o
   0   6  13        6.26        4.06      0.91 o
   1   6  13       37.62       35.35      1.67 o
   2   6  13        6.59       13.11      2.45 o
   3   6  13        7.06        6.78      2.04 o
   4   6  13      101.49      108.64      4.68 o
   5   6  13      146.27      155.99      5.71 o
   6   6  13        0.67        3.75      2.13 o
   7   6  13        0.00       -1.78      2.20 o
   8   6  13        5.76        8.67      3.17 o
   9   6  13       54.36       51.74      3.92 o
  10   6  13       34.05       36.05      3.55 o
  11   6  13        7.99       12.05      3.97 o
  12   6  13       77.04       77.18      5.05 o
  13   6  13       19.17       18.25      3.63 o
 -12   7  13        3.62        3.79      4.44 o
 -11   7  13        2.37        3.69      3.93 o
 -10   7  13      114.63      127.65      7.37 o
  -9   7  13        0.35       -1.59      3.27 o
  -8   7  13       17.25       11.73      3.39 o
  -7   7  13       33.91       31.58      3.12 o
  -6   7  13        7.53        1.22      2.30 o
  -5   7  13        3.78        4.56      1.92 o
  -4   7  13        6.30        3.88      2.11 o
  -3   7  13       26.75       29.00      2.14 o
  -2   7  13       17.75       24.25      1.94 o
  -1   7  13       31.43       29.19      1.89 o
   0   7  13       67.60       62.35      2.07 o
   1   7  13       87.03       75.30      3.03 o
   2   7  13      249.71      230.37      5.41 o
   3   7  13        3.46        1.79      2.22 o
   4   7  13        0.83        1.45      2.19 o
   5   7  13       35.13       34.50      3.22 o
   6   7  13      330.64      309.85      9.07 o
   7   7  13      148.53      175.33      6.61 o
   8   7  13        2.62        3.74      4.80 o
   9   7  13       61.93       67.93     10.42 o
  10   7  13       11.79       10.98      3.36 o
  11   7  13       11.73       10.72      3.19 o
  12   7  13        1.91        0.08      3.03 o
 -11   8  13        9.24        8.85      7.27 o
 -10   8  13        5.13        8.79      3.87 o
  -9   8  13        1.61        2.57      3.66 o
  -8   8  13       43.12       46.00      4.51 o
  -7   8  13       64.02       70.13      4.86 o
  -6   8  13       34.49       32.04      3.10 o
  -5   8  13        1.72        3.85      2.13 o
  -4   8  13      195.76      186.87      4.99 o
  -3   8  13        0.08       -0.75      1.72 o
  -2   8  13       19.27       10.16      1.87 o
  -1   8  13       12.74        9.30      1.74 o
   0   8  13      155.71      141.24      3.74 o
   1   8  13        2.90       -1.23      1.23 o
   2   8  13       59.56       62.43      3.06 o
   3   8  13        0.64        0.13      1.61 o
   4   8  13      115.29      114.53      5.30 o
   5   8  13        6.83        5.84      2.83 o
   6   8  13      251.53      277.03      8.66 o
   7   8  13       19.02       20.75      3.24 o
   8   8  13       44.90       38.25      3.77 o
   9   8  13        0.09        1.43      2.66 o
  10   8  13       32.42       41.60      5.41 o
  11   8  13        5.09        2.87      3.93 o
 -10   9  13        8.56        4.71      4.76 o
  -9   9  13        4.17        9.29      3.91 o
  -8   9  13        8.88        7.32      3.79 o
  -7   9  13       26.28       21.68      3.85 o
  -6   9  13       10.64        5.62      3.25 o
  -5   9  13      141.03      136.85      4.71 o
  -4   9  13        0.39        2.14      2.04 o
  -3   9  13        4.10        0.72      1.92 o
  -2   9  13       24.03       21.53      2.24 o
  -1   9  13       48.78       43.82      2.56 o
   0   9  13       13.24       20.80      2.01 o
   1   9  13        1.19        1.63      1.56 o
   2   9  13       11.77       12.50      2.22 o
   3   9  13      239.96      240.12      6.06 o
   4   9  13       55.35       62.95      3.07 o
   5   9  13       21.97       17.58      3.28 o
   6   9  13        0.43        1.02      3.11 o
   7   9  13        4.68        3.87      5.81 o
   8   9  13       27.15       32.72      3.86 o
   9   9  13        0.43       -1.86      3.89 o
  10   9  13        0.63        6.21      4.27 o
  -9  10  13       13.92       14.69      4.23 o
  -8  10  13       22.27       22.99      5.60 o
  -7  10  13        4.37        6.85      3.71 o
  -6  10  13       60.49       76.53      5.24 o
  -5  10  13      145.02      145.15      6.24 o
  -4  10  13       69.22       72.55      5.22 o
  -3  10  13        0.27       -0.96      2.11 o
  -2  10  13        5.95        9.11      2.20 o
  -1  10  13       10.89       14.82      2.22 o
   0  10  13       20.18       16.36      2.20 o
   1  10  13      124.93      127.15      3.92 o
   2  10  13        9.97        7.16      1.74 o
   3  10  13        1.38        3.31      2.08 o
   4  10  13       18.29       15.50      2.27 o
   5  10  13       47.12       50.72      2.96 o
   6  10  13        1.30       -1.17      2.81 o
   7  10  13        0.06        4.11      3.12 o
   8  10  13        3.52        0.93      4.27 o
  -7  11  13        0.15       -1.80      3.87 o
  -6  11  13        0.01        0.62      2.97 o
  -5  11  13        0.26        3.12      2.89 o
  -4  11  13        7.70        7.09      2.90 o
  -3  11  13       50.84       54.95      3.81 o
  -2  11  13       12.04       13.60      2.86 o
  -1  11  13        0.30       -0.13      2.10 o
   0  11  13        5.19       -1.13      1.97 o
   1  11  13       35.88       38.27      2.61 o
   2  11  13       15.08       17.05      2.10 o
   3  11  13        0.78        2.30      2.33 o
   4  11  13        0.02       -0.36      2.12 o
   5  11  13        5.10        4.81      2.16 o
   6  11  13        4.51       -0.51      4.44 o
   7  11  13        2.01       -2.79      4.31 o
  -4  12  13       14.10       12.20      3.32 o
  -3  12  13       15.98       21.16      3.43 o
  -2  12  13       57.57       63.25      4.04 o
  -1  12  13       21.23       27.77      4.57 o
   0  12  13       16.84       23.60      3.14 o
   1  12  13        1.20       -0.83      2.25 o
   2  12  13        1.90        4.44      2.00 o
   3  12  13       27.79       26.49      4.94 o
   4  12  13        6.00        5.41      2.54 o
 -14   0  14        0.23       -2.96      5.45 o
 -12   0  14       54.14       47.94      7.06 o
 -10   0  14      369.95      383.55     11.10 o
  -8   0  14       13.46       10.06      2.99 o
  -6   0  14        2.28        2.58      1.75 o
  -4   0  14       74.93       79.06      2.32 o
  -2   0  14       41.73       43.27      2.11 o
   0   0  14        1.64        0.52      1.00 o
   2   0  14      206.63      220.93     10.27 o
   6   0  14      867.81      810.17     26.00 o
   8   0  14      283.26      243.04      8.12 o
  10   0  14        0.02        0.44      1.55 o
  12   0  14        4.56        7.23      3.26 o
  14   0  14        1.63        6.43      4.06 o
 -14   1  14        8.92        7.65      4.27 o
 -13   1  14       22.08       15.57      6.15 o
 -12   1  14        8.46        5.67      3.72 o
 -11   1  14       65.67       72.42      4.12 o
 -10   1  14       63.88       63.26      3.85 o
  -9   1  14       95.81       98.38      3.07 o
  -8   1  14      131.83      138.96      3.38 o
  -7   1  14       22.16       19.37      1.66 o
  -6   1  14      399.85      382.38      5.66 o
  -5   1  14      143.35      143.37      2.94 o
  -4   1  14       67.37       61.50      1.66 o
  -3   1  14      614.77      560.93      5.45 o
  -2   1  14      201.74      210.00      3.45 o
  -1   1  14      278.23      291.23      4.21 o
   0   1  14      925.71      936.71     11.19 o
   1   1  14        0.73        1.40      1.26 o
   2   1  14      585.73      602.11     24.10 o
   3   1  14      206.97      186.14     18.26 o
   4   1  14      338.60      301.19     15.47 o
   5   1  14        0.34       -0.79      2.23 o
   6   1  14       11.49        8.41      2.94 o
   7   1  14        0.17       -1.20      1.20 o
   8   1  14      152.11      125.07      3.37 o
   9   1  14       22.12       24.30      1.99 o
  10   1  14        0.29        0.86      1.18 o
  11   1  14       74.68       76.82      3.86 o
  12   1  14        7.57        8.92      2.35 o
  13   1  14       83.54      101.61      5.06 o
  14   1  14        1.85        3.86      2.77 o
 -14   2  14        0.73        3.37      4.10 o
 -13   2  14        6.14        2.74      3.97 o
 -12   2  14        1.39       -0.69      2.90 o
 -11   2  14        0.32        1.80      2.78 o
 -10   2  14        7.46        4.69      2.61 o
  -9   2  14      174.58      173.84      4.46 o
  -8   2  14       91.57       85.00      3.19 o
  -7   2  14      114.36       95.87      2.81 o
  -6   2  14      103.66      110.52      2.79 o
  -5   2  14        0.47       -0.34      1.07 o
  -4   2  14      342.84      352.47      4.32 o
  -3   2  14      299.78      267.66      3.05 o
  -2   2  14      222.13      227.01      3.22 o
  -1   2  14       88.90       79.65      1.97 o
   0   2  14      169.41      153.81      2.99 o
   1   2  14       31.14       33.23      1.29 o
   2   2  14       11.02       16.06      0.95 o
   3   2  14     1004.74     1002.64     16.23 o
   4   2  14       40.10       37.05      1.99 o
   5   2  14      435.83      394.70      9.32 o
   6   2  14       69.23       69.29      3.02 o
   7   2  14      179.90      170.35      3.98 o
   8   2  14        9.52       10.56      3.25 o
   9   2  14      126.96      113.28      3.63 o
  10   2  14       24.10       28.54      4.14 o
  11   2  14       18.13       17.02      2.43 o
  12   2  14        6.66        6.54      2.27 o
  13   2  14        6.47        2.43      6.70 o
  14   2  14        1.34       -1.20      6.53 o
 -14   3  14        0.65       -2.84      3.99 o
 -13   3  14        1.78       -2.06      3.71 o
 -12   3  14        0.10       -2.56      5.98 o
 -11   3  14       88.94      100.54      6.26 o
 -10   3  14       20.88       21.13      3.62 o
  -9   3  14       37.27       35.33      2.80 o
  -8   3  14        0.04       -0.94      1.87 o
  -7   3  14      837.68      836.28     13.27 o
  -6   3  14       62.70       53.75      2.59 o
  -5   3  14       42.07       32.87      1.62 o
  -4   3  14      123.45      143.07      2.66 o
  -3   3  14      900.38      799.70      7.93 o
  -2   3  14      156.08      145.04      2.69 o
  -1   3  14       20.79       29.82      1.34 o
   0   3  14      191.06      187.66      3.17 o
   1   3  14       17.24       16.34      2.16 o
   2   3  14      431.12      404.68      5.98 o
   3   3  14        2.09       -1.00      1.15 o
   4   3  14       52.79       49.55      1.68 o
   5   3  14      316.52      294.04      5.92 o
   6   3  14       48.64       47.63      2.07 o
   7   3  14       12.69       13.54      1.50 o
   8   3  14       18.42       18.14      1.82 o
   9   3  14       13.41        7.35      2.19 o
  10   3  14        0.39       -2.45      2.45 o
  11   3  14       13.91       13.01      2.41 o
  12   3  14       13.51       21.80      2.89 o
  13   3  14        4.86        6.20      4.42 o
  14   3  14        4.36        3.54      3.40 o
 -13   4  14        0.22       -1.13      8.35 o
 -12   4  14       32.51       33.01      4.87 o
 -11   4  14        1.34       -3.33      3.33 o
 -10   4  14        7.10        8.86      3.50 o
  -9   4  14        6.27        8.16      3.18 o
  -8   4  14       75.32       71.78      3.92 o
  -7   4  14        2.92        0.55      2.01 o
  -6   4  14       39.61       39.24      2.87 o
  -5   4  14      314.07      280.57      4.90 o
  -4   4  14      176.56      182.16      3.70 o
  -3   4  14       30.20       20.90      1.27 o
  -2   4  14       60.15       47.18      1.40 o
  -1   4  14      106.77       96.59      2.35 o
   0   4  14       84.31       72.88      2.85 o
   1   4  14      594.86      577.96      9.19 o
   2   4  14      127.84      127.92      3.13 o
   3   4  14        0.99        4.91      1.38 o
   4   4  14       43.56       39.64      2.25 o
   5   4  14        8.66        7.11      1.82 o
   6   4  14        1.68        2.30      1.60 o
   7   4  14       32.38       32.94      2.15 o
   8   4  14       30.93       35.88      2.89 o
   9   4  14       51.01       69.17      7.36 o
  10   4  14      116.20      138.13      8.84 o
  11   4  14        0.01       -1.71      2.15 o
  12   4  14        9.65        8.44      2.71 o
  13   4  14       21.47       24.12      3.61 o
 -13   5  14       16.66       19.65      4.65 o
 -12   5  14       11.88       18.74      4.42 o
 -11   5  14       67.34       74.75      5.71 o
 -10   5  14       31.01       32.04      4.32 o
  -9   5  14        5.86        5.49      3.14 o
  -8   5  14       56.66       59.88      3.51 o
  -7   5  14       62.04       74.03      3.44 o
  -6   5  14       94.90       75.52      3.27 o
  -5   5  14       40.27       42.21      2.90 o
  -4   5  14      301.08      325.95      6.26 o
  -3   5  14       17.99       19.69      1.73 o
  -2   5  14        0.11       -1.08      1.08 o
  -1   5  14        0.46        0.55      1.32 o
   0   5  14       12.30        7.99      2.14 o
   1   5  14       29.12       26.25      2.59 o
   2   5  14      266.46      261.89     10.84 o
   3   5  14       26.72       22.43      2.08 o
   4   5  14        1.58       -0.07      2.05 o
   5   5  14       35.54       38.44      2.85 o
   6   5  14      238.86      226.72      6.97 o
   7   5  14       79.38       74.11      8.33 o
   8   5  14       11.13        5.56      2.25 o
   9   5  14       74.54       69.29      4.22 o
  10   5  14        1.33       -2.06      2.46 o
  11   5  14       49.19       62.53      5.83 o
  12   5  14        1.68        4.20      2.76 o
  13   5  14       10.46        7.06      2.96 o
 -12   6  14       18.25       20.10      4.50 o
 -11   6  14       17.32       23.58      5.71 o
 -10   6  14       79.60       83.63      5.69 o
  -9   6  14      130.96      142.36      6.77 o
  -8   6  14        0.48       -1.81      2.91 o
  -7   6  14       37.11       38.99      3.25 o
  -6   6  14       14.58       11.01      2.03 o
  -5   6  14       58.36       52.17      2.71 o
  -4   6  14       27.07       31.38      2.57 o
  -3   6  14      119.08      114.99      3.43 o
  -2   6  14       78.05       78.02      2.67 o
  -1   6  14       18.24       20.96      1.57 o
   0   6  14       50.57       50.48      2.05 o
   1   6  14       37.32       22.38      2.71 o
   2   6  14       37.73       39.61      3.17 o
   3   6  14       30.07       24.12      3.64 o
   4   6  14        0.38       -0.79      1.98 o
   5   6  14       19.10       25.43      3.15 o
   6   6  14      188.37      194.45      6.64 o
   7   6  14       15.53       12.48      2.62 o
   8   6  14        5.10        2.86      2.31 o
   9   6  14       58.32       69.08      4.38 o
  10   6  14        2.85        3.32      2.92 o
  11   6  14       14.76       16.30      3.37 o
  12   6  14        0.91        3.68      2.92 o
 -12   7  14        0.03        2.86      3.94 o
 -11   7  14       46.74       49.69      5.22 o
 -10   7  14       44.63       54.42      5.10 o
  -9   7  14       13.43       13.17      3.73 o
  -8   7  14       19.95       14.83      3.63 o
  -7   7  14        4.13        3.00      2.39 o
  -6   7  14        0.33       -1.91      1.91 o
  -5   7  14      213.00      220.85      5.44 o
  -4   7  14       14.35       13.71      1.99 o
  -3   7  14       29.31       24.87      2.08 o
  -2   7  14       23.72       20.02      1.85 o
  -1   7  14        7.92       11.34      2.37 o
   0   7  14      135.68      138.53      4.15 o
   1   7  14        1.36        0.65      1.10 o
   2   7  14      120.29      120.66      5.15 o
   3   7  14       32.69       25.18      2.91 o
   4   7  14       62.98       67.29      4.13 o
   5   7  14       51.28       57.38      4.07 o
   6   7  14      168.53      187.05      7.72 o
   7   7  14       28.75       25.28      3.22 o
   8   7  14        5.48        4.54      2.61 o
   9   7  14        1.98        2.32      2.55 o
  10   7  14        7.65        8.65      3.08 o
  11   7  14       23.19       27.09      5.54 o
 -11   8  14        1.94        3.50      4.05 o
 -10   8  14       11.63       10.20      4.17 o
  -9   8  14        8.14        5.08      4.63 o
  -8   8  14       35.17       42.75      5.24 o
  -7   8  14       14.58       10.10      3.48 o
  -6   8  14        8.04        4.90      2.25 o
  -5   8  14        6.98        4.55      2.04 o
  -4   8  14       20.46       21.59      2.33 o
  -3   8  14      176.54      173.55      4.59 o
  -2   8  14       16.14       12.15      1.88 o
  -1   8  14       63.67       70.12      2.86 o
   0   8  14       14.20       10.78      1.54 o
   1   8  14       65.35       60.32      3.10 o
   2   8  14        2.14        0.30      1.60 o
   3   8  14      133.91      153.87      6.26 o
   4   8  14       96.25      105.86      7.29 o
   5   8  14       13.58        6.97      3.11 o
   6   8  14       22.45       26.22      3.42 o
   7   8  14       17.22       14.68      3.16 o
   8   8  14        0.03       -0.48      3.53 o
   9   8  14        5.66        5.97      2.89 o
  10   8  14        0.03       -0.11      2.99 o
  -9   9  14        1.93       -2.08      3.70 o
  -8   9  14        0.13       -1.75      3.56 o
  -7   9  14        7.83        7.21      3.60 o
  -6   9  14        4.18        1.03      2.65 o
  -5   9  14       26.46       16.25      3.34 o
  -4   9  14        8.03        6.35      2.27 o
  -3   9  14        5.95        0.50      1.86 o
  -2   9  14      191.06      194.88      4.99 o
  -1   9  14        0.01       -0.55      2.27 o
   0   9  14      138.58      126.84      3.62 o
   1   9  14       24.29       30.63      2.62 o
   2   9  14       27.03       23.66      2.40 o
   3   9  14       55.57       52.36      2.88 o
   4   9  14       38.34       39.81      3.87 o
   5   9  14        0.97       -4.01      4.84 o
   6   9  14        0.04       -1.62      2.75 o
   7   9  14        0.37        3.22      2.76 o
   8   9  14       20.53       16.69      3.53 o
   9   9  14        4.80       -3.30      3.93 o
  -8  10  14        2.42        4.13      3.71 o
  -7  10  14       17.45       18.58      7.39 o
  -6  10  14        0.25       -1.01      2.91 o
  -5  10  14       18.42       17.56      3.14 o
  -4  10  14       24.57       22.21      2.99 o
  -3  10  14        0.35       -2.23      2.23 o
  -2  10  14      117.99      114.36      4.04 o
  -1  10  14        4.33        2.35      1.93 o
   0  10  14        0.71       -1.73      1.73 o
   1  10  14       32.96       34.12      2.18 o
   2  10  14       15.03       16.48      2.49 o
   3  10  14       26.73       32.64      3.37 o
   4  10  14        1.09       -1.03      2.77 o
   5  10  14        0.23       -1.87      2.79 o
   6  10  14        4.75        5.52      3.08 o
   7  10  14       10.60       13.96      3.45 o
   8  10  14       20.97       10.82      4.69 o
  -6  11  14        1.43        0.41      3.00 o
  -5  11  14       38.26       29.60      3.40 o
  -4  11  14        1.40       -2.30      2.55 o
  -3  11  14       23.14       27.94      3.23 o
  -2  11  14       58.70       57.75      3.65 o
  -1  11  14       55.45       56.93      3.12 o
   0  11  14       18.25       17.37      2.39 o
   1  11  14       11.78       10.04      1.98 o
   2  11  14        4.79        3.65      2.35 o
   3  11  14        3.34        6.48      2.28 o
   4  11  14       41.76       45.94      4.74 o
   5  11  14       14.87       13.43      4.29 o
   6  11  14        0.49        2.62      3.14 o
  -2  12  14       42.51       50.07      3.65 o
  -1  12  14       21.59       24.70      2.99 o
   0  12  14       11.62       12.06      2.57 o
   1  12  14       29.27       38.85      2.83 o
   2  12  14       12.14       21.77      2.99 o
 -13   0  15        0.21       -4.69      4.69 o
 -11   0  15        1.13        3.97      4.73 o
  -9   0  15       27.49       23.68      2.82 o
  -7   0  15      147.26      156.95      4.86 o
  -5   0  15      213.07      185.23      4.83 o
  -3   0  15      480.67      467.54      8.03 o
  -1   0  15       59.40       55.51      2.33 o
   1   0  15      235.63      205.37      4.90 o
   3   0  15       61.89       76.77      6.43 o
   5   0  15       87.57       75.93      6.76 o
   7   0  15       75.98       60.45      6.76 o
   9   0  15      199.77      212.60      5.58 o
  11   0  15       16.07       12.47      3.21 o
  13   0  15      157.35      192.18      9.77 o
 -14   1  15        0.02        0.93      3.96 o
 -13   1  15        2.38       -2.54      3.59 o
 -12   1  15        9.08        2.40      3.49 o
 -11   1  15       68.89       64.86      3.93 o
 -10   1  15        0.01        2.91      2.63 o
  -9   1  15        6.87        7.45      2.01 o
  -8   1  15      162.36      174.67      3.80 o
  -7   1  15       22.91       24.08      1.76 o
  -6   1  15        6.14        6.00      1.36 o
  -5   1  15       52.43       59.27      2.08 o
  -4   1  15      477.24      466.70      5.32 o
  -3   1  15      267.96      272.49      3.22 o
  -2   1  15       30.56       36.06      2.01 o
  -1   1  15        0.47        2.10      1.33 o
   0   1  15      141.94      134.43      2.46 o
   1   1  15      311.07      315.84      4.34 o
   2   1  15        3.90        2.95      1.20 o
   3   1  15      668.06      673.17     15.69 o
   4   1  15       16.05       12.30      2.69 o
   5   1  15      263.58      251.82      8.28 o
   6   1  15      132.46      135.26      6.34 o
   7   1  15      456.53      445.75     17.54 o
   8   1  15       14.23       15.68      2.16 o
   9   1  15        0.32        0.96      1.44 o
  10   1  15       23.62       27.83      1.66 o
  11   1  15        2.84        5.64      2.10 o
  12   1  15        0.95       -0.54      2.45 o
  13   1  15        1.14        4.00      2.58 o
  14   1  15        5.40        2.09      2.70 o
 -14   2  15       13.50       22.69      4.71 o
 -13   2  15        2.49       -0.92      3.88 o
 -12   2  15        4.52        3.85      2.90 o
 -11   2  15        2.49        1.00      3.39 o
 -10   2  15        2.21        5.78      2.65 o
  -9   2  15       22.21       19.94      2.32 o
  -8   2  15        4.96        4.29      1.75 o
  -7   2  15       56.95       54.68      2.19 o
  -6   2  15        5.24        5.64      1.33 o
  -5   2  15       57.12       48.60      1.91 o
  -4   2  15       28.29       24.88      1.13 o
  -3   2  15       16.98       10.71      0.75 o
  -2   2  15      122.96      102.23      2.95 o
  -1   2  15        6.95        5.04      0.98 o
   0   2  15       15.08       14.20      1.01 o
   1   2  15       89.35       91.75      1.97 o
   2   2  15       72.53       68.57      1.85 o
   3   2  15       26.21       22.74      1.88 o
   4   2  15      583.46      556.96     10.45 o
   5   2  15      199.58      197.75      5.52 o
   6   2  15      560.73      568.51     12.94 o
   7   2  15      202.68      207.70      4.61 o
   8   2  15       36.54       29.16      1.80 o
   9   2  15        0.87        0.75      1.43 o
  10   2  15       83.56       88.59      3.88 o
  11   2  15       14.08       14.01      2.62 o
  12   2  15       10.36        8.34      2.45 o
  13   2  15        0.34       -2.35      2.35 o
 -13   3  15        0.08       -3.15      3.15 o
 -12   3  15        5.41        1.19      3.01 o
 -11   3  15        1.00        2.41      2.93 o
 -10   3  15       57.26       59.54      3.90 o
  -9   3  15       22.29       17.75      2.51 o
  -8   3  15      111.68      119.31      4.16 o
  -7   3  15       20.81       23.03      2.25 o
  -6   3  15      135.34      134.88      3.10 o
  -5   3  15       97.47       88.26      2.50 o
  -4   3  15        7.32        5.90      1.06 o
  -3   3  15      219.06      191.08      2.70 o
  -2   3  15      735.00      724.43     10.20 o
  -1   3  15        0.20        2.60      1.04 o
   0   3  15      993.00      914.97     11.21 o
   1   3  15       61.04       56.49      2.05 o
   2   3  15       21.99       17.14      1.17 o
   3   3  15       89.98       83.33      2.21 o
   4   3  15      400.66      396.01      6.43 o
   5   3  15       33.03       39.78      3.58 o
   6   3  15        1.03       -0.86      1.26 o
   7   3  15        9.36        7.10      1.41 o
   8   3  15      108.42      111.71      6.48 o
   9   3  15       34.47       26.91      2.72 o
  10   3  15       30.05       34.12      3.72 o
  11   3  15        0.05        1.91      2.12 o
  12   3  15        7.06        9.09      2.62 o
  13   3  15       12.16       10.10      2.88 o
 -13   4  15        1.59        4.68      4.57 o
 -12   4  15       15.37       19.39      4.32 o
 -11   4  15        0.31       -0.59      3.71 o
 -10   4  15       65.52       55.90      4.00 o
  -9   4  15        0.49       -2.49      2.49 o
  -8   4  15       79.51       71.14      3.36 o
  -7   4  15       64.24       55.28      2.89 o
  -6   4  15        0.02       -1.51      1.56 o
  -5   4  15        3.00        4.01      1.57 o
  -4   4  15      147.23      122.02      2.99 o
  -3   4  15      342.82      299.37      4.35 o
  -2   4  15       93.61       73.82      2.22 o
  -1   4  15      145.81      139.35      3.87 o
   0   4  15        2.76        2.83      1.31 o
   1   4  15      209.82      214.43      4.42 o
   2   4  15        5.07        6.66      1.29 o
   3   4  15      556.38      563.38     14.86 o
   4   4  15        4.71        4.80      2.51 o
   5   4  15       48.71       46.94      2.39 o
   6   4  15      340.00      366.07      7.53 o
   7   4  15      196.10      217.09      5.34 o
   8   4  15       21.50       21.08      2.57 o
   9   4  15      127.31      123.75      5.21 o
  10   4  15       21.05       22.84      2.99 o
  11   4  15       14.76       10.38      2.61 o
  12   4  15       13.92       16.61      3.47 o
  13   4  15        0.58       -1.57      3.36 o
 -12   5  15        6.27        0.71      3.92 o
 -11   5  15       46.30       53.69      5.04 o
 -10   5  15        6.19        4.04      3.55 o
  -9   5  15      100.76       95.37      4.84 o
  -8   5  15       16.80       16.08      2.44 o
  -7   5  15        0.02       -1.87      1.87 o
  -6   5  15       18.78       17.54      2.11 o
  -5   5  15       86.25       90.90      3.34 o
  -4   5  15       17.15       15.42      1.78 o
  -3   5  15        7.41        7.36      1.46 o
  -2   5  15       32.89       32.97      2.34 o
  -1   5  15        9.23        4.39      2.08 o
   0   5  15       12.63        8.23      3.53 o
   1   5  15       51.06       49.36      5.50 o
   2   5  15      105.93      100.79      4.52 o
   3   5  15      740.57      700.69     15.89 o
   4   5  15        2.82        2.08      2.24 o
   5   5  15        2.56        2.60      2.22 o
   6   5  15       79.68       76.81      4.02 o
   7   5  15       45.40       39.37      3.10 o
   8   5  15        2.50        0.32      5.35 o
   9   5  15        2.68        2.64      2.39 o
  10   5  15       57.81       68.55      4.53 o
  11   5  15        5.85       -2.20      3.30 o
  12   5  15       13.65       17.29      3.20 o
 -12   6  15        0.30       -1.27      3.78 o
 -11   6  15       13.33       18.67      4.15 o
 -10   6  15       12.18       13.81      4.02 o
  -9   6  15        1.13        5.20      3.57 o
  -8   6  15        2.05        1.83      2.52 o
  -7   6  15        0.68        0.52      2.09 o
  -6   6  15      148.62      138.10      4.27 o
  -5   6  15       24.93       28.08      2.25 o
  -4   6  15       60.45       59.65      2.75 o
  -3   6  15       13.77       10.33      1.62 o
  -2   6  15       70.52       65.32      2.55 o
  -1   6  15       90.52       98.52      3.36 o
   0   6  15        0.44        0.31      2.19 o
   1   6  15       34.70       28.64      4.63 o
   2   6  15       50.02       51.44      3.67 o
   3   6  15       45.55       46.16      3.53 o
   4   6  15       10.78       11.43      2.52 o
   5   6  15       15.29       15.29      2.65 o
   6   6  15      100.26      114.84      8.14 o
   7   6  15        5.02        2.85      2.51 o
   8   6  15        4.67        5.10      2.59 o
   9   6  15       89.25      106.83      5.43 o
  10   6  15        8.06       13.98      3.42 o
  11   6  15        0.00       -1.20      2.98 o
  12   6  15        6.50        8.66      3.06 o
 -11   7  15        0.75       -1.35      3.62 o
 -10   7  15        0.28        3.51      3.75 o
  -9   7  15       96.57       99.12      6.08 o
  -8   7  15       80.26       88.40      6.91 o
  -7   7  15        2.06       -2.04      2.04 o
  -6   7  15       10.68        6.54      2.08 o
  -5   7  15        9.33        4.38      1.88 o
  -4   7  15       25.45       24.21      3.44 o
  -3   7  15       91.71      105.73      3.47 o
  -2   7  15        2.46        3.95      1.50 o
  -1   7  15      124.35      127.57      3.12 o
   0   7  15        1.69       -0.75      1.49 o
   1   7  15       45.52       45.78      3.57 o
   2   7  15       23.72       23.46      3.04 o
   3   7  15       77.03       74.74      4.22 o
   4   7  15        2.52        0.67      2.41 o
   5   7  15       36.42       32.40      4.40 o
   6   7  15        1.52       -0.96      2.36 o
   7   7  15        4.61        2.18      2.62 o
   8   7  15       22.22       24.20      3.35 o
   9   7  15        5.83        5.46      2.94 o
  10   7  15        1.40        1.32      4.38 o
  11   7  15       28.80       35.99      4.71 o
 -10   8  15        0.06        7.13      3.77 o
  -9   8  15       14.20       19.70      4.06 o
  -8   8  15        0.32        1.60      2.96 o
  -7   8  15        0.00       -2.44      2.44 o
  -6   8  15       14.82       16.60      2.92 o
  -5   8  15       45.94       42.17      2.82 o
  -4   8  15       27.94       33.80      2.80 o
  -3   8  15       46.68       47.72      2.69 o
  -2   8  15       44.43       38.08      2.88 o
  -1   8  15       13.76       18.14      1.74 o
   0   8  15      226.92      227.87      5.86 o
   1   8  15        0.30       -0.49      1.56 o
   2   8  15       86.19       87.97      5.01 o
   3   8  15        0.00       -2.44      2.44 o
   4   8  15       65.26       71.08      4.69 o
   5   8  15        9.04        9.47      2.98 o
   6   8  15       10.29       10.61      4.86 o
   7   8  15       19.17       24.55      3.54 o
   8   8  15       27.10       28.84      4.42 o
   9   8  15        2.29        3.69      3.42 o
  10   8  15       35.02       49.07      4.59 o
  -9   9  15        0.00        0.20      3.68 o
  -8   9  15        7.29        3.16      3.18 o
  -7   9  15       36.73       30.59      3.54 o
  -6   9  15       10.75        7.61      2.86 o
  -5   9  15       48.68       55.32      3.18 o
  -4   9  15        1.23        0.68      1.98 o
  -3   9  15        0.17       -1.86      1.87 o
  -2   9  15       11.76       13.10      2.93 o
  -1   9  15       11.07       11.00      1.83 o
   0   9  15        0.34       -0.67      2.00 o
   1   9  15        0.56       -1.91      1.98 o
   2   9  15       18.64       19.97      1.97 o
   3   9  15        1.65        2.07      2.84 o
   4   9  15       15.21       14.76      3.11 o
   5   9  15        1.37        1.20      2.83 o
   6   9  15       63.72       77.71      5.09 o
   7   9  15        3.60        3.40      3.11 o
   8   9  15        6.53        7.06      3.49 o
   9   9  15       17.83       24.10      3.91 o
  -7  10  15       14.84       15.14      3.30 o
  -6  10  15       14.80       13.77      3.12 o
  -5  10  15        0.01       -0.65      2.55 o
  -4  10  15       36.31       38.39      3.39 o
  -3  10  15       21.52       21.34      2.56 o
  -2  10  15        9.23        7.58      2.10 o
  -1  10  15       28.65       34.49      2.44 o
   0  10  15       21.30       20.89      1.93 o
   1  10  15        2.46        3.36      2.19 o
   2  10  15       12.29       12.30      2.21 o
   3  10  15       39.02       48.12      4.37 o
   4  10  15        0.73       -1.13      2.91 o
   5  10  15        6.68        4.14      3.28 o
   6  10  15        1.86        6.23      3.24 o
   7  10  15       27.98       31.42      4.12 o
  -5  11  15        0.29       -2.66      2.66 o
  -4  11  15        1.71        0.04      3.33 o
  -3  11  15       24.26       18.03      2.86 o
  -2  11  15        1.89        4.94      2.72 o
  -1  11  15       10.20        8.93      2.14 o
   0  11  15       61.33       67.62      3.08 o
   1  11  15        7.79        5.01      2.40 o
   2  11  15        5.16        4.44      2.31 o
   3  11  15        8.70        8.06      3.50 o
   4  11  15        9.29       14.25      3.68 o
   5  11  15       27.54       31.54      4.35 o
 -12   0  16        9.83       16.70      5.37 o
 -10   0  16        8.58        2.11      4.27 o
  -8   0  16        7.75        4.49      2.32 o
  -6   0  16      169.27      168.02      4.84 o
  -4   0  16      468.29      455.93      7.32 o
  -2   0  16      415.78      462.66      9.79 o
   0   0  16      260.94      220.77      4.86 o
   2   0  16      203.77      183.62      3.88 o
   4   0  16        0.01       -3.47      3.47 o
   6   0  16       42.31       49.12      6.00 o
  10   0  16      117.75      124.41      4.33 o
  12   0  16       95.79      110.25      7.10 o
 -13   1  16        8.68        6.14      4.31 o
 -12   1  16        0.49       -3.06      3.06 o
 -11   1  16        7.39        5.49      3.33 o
 -10   1  16       22.56       29.83      3.19 o
  -9   1  16        2.63        4.18      1.98 o
  -8   1  16       32.46       34.77      2.08 o
  -7   1  16       50.24       58.03      2.82 o
  -6   1  16       22.66       26.34      1.65 o
  -5   1  16      148.59      152.04      3.11 o
  -4   1  16       31.85       19.75      1.03 o
  -3   1  16       12.39        7.93      1.53 o
  -2   1  16       89.13       74.70      2.17 o
  -1   1  16       56.21       48.19      1.69 o
   0   1  16        0.57        0.96      0.83 o
   1   1  16       28.40       29.45      1.25 o
   2   1  16       73.02       63.94      1.43 o
   3   1  16      233.92      231.00      9.87 o
   4   1  16        5.57        2.89      2.79 o
   5   1  16      136.22      137.35      6.28 o
   6   1  16       15.02       15.61      3.49 o
   7   1  16      482.39      491.20     18.94 o
   8   1  16        8.69       12.47      1.69 o
   9   1  16        7.84        7.26      2.35 o
  10   1  16       15.06       12.26      1.65 o
  11   1  16        2.88        3.16      2.73 o
  12   1  16        3.79        2.68      2.35 o
  13   1  16       15.14       24.96      3.06 o
 -13   2  16        0.05       -1.97      3.62 o
 -12   2  16        1.97        0.49      3.34 o
 -11   2  16        2.69       -2.66      2.66 o
 -10   2  16       16.97       19.23      3.01 o
  -9   2  16       88.15       85.17      3.54 o
  -8   2  16      109.55      125.74      3.83 o
  -7   2  16        3.38        1.91      1.46 o
  -6   2  16       18.09       19.95      1.58 o
  -5   2  16      269.21      243.65      4.13 o
  -4   2  16       24.15       22.67      1.09 o
  -3   2  16      730.55      692.99      9.59 o
  -2   2  16      145.79      153.45      3.10 o
  -1   2  16      147.77      125.60      3.29 o
   0   2  16      120.91      112.43      2.48 o
   1   2  16        0.31        0.18      0.82 o
   2   2  16       38.69       40.15      2.26 o
   3   2  16      312.24      303.11      4.70 o
   4   2  16      139.22      136.15      3.97 o
   5   2  16       86.76       85.16      3.47 o
   6   2  16       86.07       66.73      3.23 o
   7   2  16       69.43       73.79      5.56 o
   8   2  16       19.39       18.09      2.04 o
   9   2  16      109.83      123.47      3.83 o
  10   2  16       19.71       21.92      2.36 o
  11   2  16       25.12       32.70      2.82 o
  12   2  16       11.46       13.34      2.62 o
  13   2  16        2.86        4.80      3.89 o
 -13   3  16       12.46        9.14      7.50 o
 -12   3  16        0.57       -2.12      2.85 o
 -11   3  16        3.73        0.69      2.79 o
 -10   3  16       37.30       39.62      3.62 o
  -9   3  16        2.62       -2.18      2.18 o
  -8   3  16       23.08       20.70      2.39 o
  -7   3  16       28.05       30.86      2.59 o
  -6   3  16       73.02       72.16      2.70 o
  -5   3  16       22.53       32.59      1.69 o
  -4   3  16       88.51       87.79      2.10 o
  -3   3  16       66.43       79.74      2.16 o
  -2   3  16       94.83      104.09      3.43 o
  -1   3  16        2.34        4.80      1.18 o
   0   3  16        6.63        8.04      1.19 o
   1   3  16      305.73      300.41      4.96 o
   2   3  16      153.45      153.98      3.12 o
   3   3  16       20.14       19.09      1.25 o
   4   3  16       17.48       13.82      1.56 o
   5   3  16        0.61       -0.07      3.77 o
   6   3  16       98.24       94.26      2.95 o
   7   3  16      107.67      101.10      3.26 o
   8   3  16        1.67        2.74      1.48 o
   9   3  16        2.19        1.20      2.07 o
  10   3  16        7.68        3.30      2.66 o
  11   3  16       39.96       44.72      3.20 o
  12   3  16        1.19        0.35      2.28 o
  13   3  16        0.17       -2.45      2.45 o
 -12   4  16       11.22       10.76      3.45 o
 -11   4  16        2.58        1.69      2.98 o
 -10   4  16       12.93       11.52      2.98 o
  -9   4  16        3.96       -0.77      2.55 o
  -8   4  16       25.88       23.05      2.53 o
  -7   4  16        8.15        4.11      1.96 o
  -6   4  16       34.07       25.18      2.15 o
  -5   4  16        2.49        1.01      2.23 o
  -4   4  16        0.34       -0.40      1.23 o
  -3   4  16       64.99       64.86      1.83 o
  -2   4  16      114.62      100.46      4.07 o
  -1   4  16        2.03        2.30      1.95 o
   0   4  16     1810.69     1774.20     29.57 o
   1   4  16       41.45       36.24      1.93 o
   2   4  16      192.13      178.39      4.55 o
   3   4  16      122.58      127.71      4.21 o
   4   4  16       90.20       91.38      3.20 o
   5   4  16       27.02       31.43      3.51 o
   6   4  16      187.66      186.25      4.83 o
   7   4  16        2.14        2.32      1.94 o
   8   4  16       75.31       73.06      4.11 o
   9   4  16       19.50       19.69      2.88 o
  10   4  16        3.86        1.37      3.40 o
  11   4  16        6.58        4.76      2.92 o
  12   4  16       42.84       48.87      5.24 o
 -12   5  16        6.79        6.54      3.98 o
 -11   5  16        6.33        4.45      3.07 o
 -10   5  16       10.96        9.68      3.06 o
  -9   5  16       63.28       55.49      3.81 o
  -8   5  16        7.67        4.28      2.27 o
  -7   5  16        3.10        0.36      1.95 o
  -6   5  16        9.62        6.61      1.87 o
  -5   5  16       36.06       32.34      2.18 o
  -4   5  16       52.14       58.11      3.90 o
  -3   5  16      320.95      302.48      4.81 o
  -2   5  16      106.04       96.14      2.62 o
  -1   5  16      442.03      403.39     10.63 o
   0   5  16       23.16       22.33      3.19 o
   1   5  16      151.85      128.98      5.25 o
   2   5  16        9.43        5.64      4.40 o
   3   5  16       34.67       33.21      2.87 o
   4   5  16        7.47        3.74      2.12 o
   5   5  16       55.93       56.92      3.87 o
   6   5  16        4.21        3.97      2.58 o
   7   5  16        6.73        8.66      2.39 o
   8   5  16       70.13       83.69      4.57 o
   9   5  16       10.09       10.57      2.76 o
  10   5  16       65.78       64.77      4.61 o
  11   5  16        5.52        2.54      3.51 o
  12   5  16        0.12       -0.87      3.74 o
 -11   6  16        3.52        0.76      3.22 o
 -10   6  16        1.43       -2.99      2.99 o
  -9   6  16      116.62      113.77      5.63 o
  -8   6  16       34.28       32.94      3.31 o
  -7   6  16       32.93       26.35      2.62 o
  -6   6  16       88.75       81.64      3.48 o
  -5   6  16        1.04        1.54      1.65 o
  -4   6  16        0.32       -1.50      1.50 o
  -3   6  16        0.02       -1.31      1.31 o
  -2   6  16        5.06        4.12      2.51 o
  -1   6  16      148.78      154.86      4.06 o
   0   6  16      135.75      123.03      5.39 o
   1   6  16       12.32       16.08      2.73 o
   2   6  16        6.55       10.38      2.46 o
   3   6  16      233.44      241.42      7.59 o
   4   6  16        2.52        6.58      3.74 o
   5   6  16        0.01       -1.52      2.20 o
   6   6  16       27.47       33.78      3.31 o
   7   6  16       15.56       10.60      4.33 o
   8   6  16       50.07       51.06      3.98 o
   9   6  16       68.55       85.85      5.13 o
  10   6  16       39.11       49.74      4.31 o
  11   6  16        1.44       -1.23      2.98 o
 -10   7  16        4.19        4.93      3.16 o
  -9   7  16        0.10        2.51      3.13 o
  -8   7  16        0.05       -0.33      2.72 o
  -7   7  16        0.07        0.20      2.11 o
  -6   7  16       13.54        9.09      2.26 o
  -5   7  16        0.17       -0.47      1.82 o
  -4   7  16      105.38       93.95      3.87 o
  -3   7  16       14.21       12.25      1.79 o
  -2   7  16        0.87        2.35      2.24 o
  -1   7  16       45.38       38.63      2.55 o
   0   7  16       67.81       63.82      5.56 o
   1   7  16        0.01       -2.18      2.25 o
   2   7  16        8.05        6.73      2.56 o
   3   7  16      152.20      143.16      5.91 o
   4   7  16       26.62       33.03      3.48 o
   5   7  16        9.92        7.44      2.77 o
   6   7  16       63.56       69.13      4.69 o
   7   7  16       48.44       38.28      3.81 o
   8   7  16        4.67        4.40      9.07 o
   9   7  16        6.95        7.99      3.15 o
  10   7  16       10.05       13.89      3.57 o
  -9   8  16       41.43       50.63      4.29 o
  -8   8  16       29.22       36.84      3.69 o
  -7   8  16       87.84       89.73      6.00 o
  -6   8  16        6.24        8.19      2.34 o
  -5   8  16        0.10        0.46      1.97 o
  -4   8  16        5.15        6.92      1.98 o
  -3   8  16      117.84      119.08      3.79 o
  -2   8  16       50.29       51.91      2.55 o
  -1   8  16       35.09       35.64      2.62 o
   0   8  16       31.12       31.90      2.21 o
   1   8  16        5.21        6.35      2.80 o
   2   8  16       19.11       15.81      4.76 o
   3   8  16       41.96       47.97      3.96 o
   4   8  16        9.30        9.60      4.50 o
   5   8  16       37.29       36.54      4.46 o
   6   8  16       41.10       43.11      4.12 o
   7   8  16       66.58       83.85      5.34 o
   8   8  16        0.21        0.91      2.90 o
   9   8  16       69.25       82.56      5.77 o
  -8   9  16       16.57       18.41      3.45 o
  -7   9  16        0.03       -2.77      2.77 o
  -6   9  16       46.66       51.47      3.75 o
  -5   9  16        4.24       -0.05      2.40 o
  -4   9  16        1.03       -2.39      2.89 o
  -3   9  16       13.18       10.94      2.11 o
  -2   9  16       20.17       18.14      2.00 o
  -1   9  16      103.10      103.49      4.30 o
   0   9  16       15.52       15.90      2.27 o
   1   9  16        0.01       -0.95      5.24 o
   2   9  16       54.66       54.06      4.48 o
   3   9  16        1.93       -1.55      2.76 o
   4   9  16       14.06        9.92      3.26 o
   5   9  16       28.25       22.02      3.61 o
   6   9  16       56.69       66.15      4.91 o
   7   9  16       26.82       26.09      8.24 o
   8   9  16       12.30       11.53      3.59 o
  -6  10  16        0.65       -2.69      2.69 o
  -5  10  16       14.81       12.66      2.83 o
  -4  10  16       18.14       22.03      4.59 o
  -3  10  16       18.83       23.40      2.49 o
  -2  10  16        0.01       -1.78      1.78 o
  -1  10  16       28.48       31.43      3.05 o
   0  10  16       91.13      104.91      4.43 o
   1  10  16       19.92       25.42      2.43 o
   2  10  16        5.51        7.16      5.16 o
   3  10  16        0.70       -0.90      3.02 o
   4  10  16       13.54       17.99      3.66 o
   5  10  16        2.78        3.17      3.18 o
   6  10  16       81.63      100.62      6.14 o
  -3  11  16        0.03       -2.08      2.34 o
  -2  11  16        5.70        3.61      2.25 o
  -1  11  16       10.34       11.16      2.92 o
   0  11  16        7.43        6.81      2.51 o
   1  11  16        2.51       -2.17      2.18 o
   2  11  16       30.32       41.69      5.16 o
   3  11  16        5.15        3.11      6.74 o
 -13   0  17        1.14       -1.56      5.54 o
 -11   0  17        1.59        0.93      4.65 o
  -9   0  17       59.88       45.27      3.40 o
  -7   0  17       69.54       67.17      3.46 o
  -5   0  17       46.79       50.25      2.71 o
  -3   0  17        1.00        0.61      2.10 o
  -1   0  17      456.10      408.87     10.99 o
   1   0  17      124.55      108.51      3.15 o
   3   0  17      814.43      796.72     26.04 o
   5   0  17        7.88       12.89      4.69 o
   7   0  17      603.77      608.94     22.07 o
   9   0  17        0.13        1.17      1.45 o
  11   0  17        7.74       12.94      3.38 o
  13   0  17        1.33        3.09      3.68 o
 -13   1  17        0.11       -0.37      3.72 o
 -12   1  17       10.60       10.76      3.77 o
 -11   1  17        0.02       -0.52      3.11 o
 -10   1  17        0.56       -2.42      2.42 o
  -9   1  17      127.44      137.84      4.16 o
  -8   1  17       64.23       63.71      2.52 o
  -7   1  17        2.77        4.03      1.49 o
  -6   1  17        4.84        2.67      1.33 o
  -5   1  17       15.97       10.09      1.31 o
  -4   1  17       39.11       40.18      1.35 o
  -3   1  17       66.88       82.08      3.15 o
  -2   1  17       80.51       84.32      2.66 o
  -1   1  17      181.69      156.88      3.07 o
   0   1  17      192.71      202.60      4.33 o
   1   1  17      162.97      136.97      2.55 o
   2   1  17        5.58        4.30      0.77 o
   3   1  17       64.28       62.36      1.91 o
   4   1  17      377.57      369.09     10.84 o
   5   1  17        1.29       -1.13      2.91 o
   6   1  17        1.71        0.21      4.35 o
   7   1  17       17.34       17.16      5.16 o
   8   1  17       40.60       46.41      2.93 o
   9   1  17       65.79       66.40      3.03 o
  10   1  17       26.69       24.82      1.96 o
  11   1  17       53.38       54.13      3.45 o
  12   1  17       10.67       10.93      2.58 o
 -13   2  17        1.85        1.90      3.92 o
 -12   2  17       11.74        6.49      3.63 o
 -11   2  17        2.56       -2.18      2.66 o
 -10   2  17       43.74       30.35      3.26 o
  -9   2  17       22.20       26.79      2.62 o
  -8   2  17       55.61       61.99      2.86 o
  -7   2  17       29.95       30.24      2.11 o
  -6   2  17      129.49      116.05      2.96 o
  -5   2  17      152.61      148.58      3.09 o
  -4   2  17       58.71       53.96      1.94 o
  -3   2  17      237.37      239.85      5.28 o
  -2   2  17        0.04       -2.41      2.41 o
  -1   2  17       67.60       60.33      2.52 o
   0   2  17      997.53      967.51     12.65 o
   1   2  17       45.50       52.73      2.35 o
   2   2  17       77.67       84.80      1.96 o
   3   2  17        6.02        5.01      0.83 o
   4   2  17      137.40      136.77      6.48 o
   5   2  17        9.46       13.85      1.75 o
   6   2  17       89.44       82.44      3.53 o
   7   2  17       28.09       39.30      3.74 o
   8   2  17        0.97        2.40      1.29 o
   9   2  17        1.58        5.17      1.92 o
  10   2  17      108.68      114.65      5.88 o
  11   2  17        0.06       -2.03      2.03 o
  12   2  17        2.99        2.15      2.37 o
 -12   3  17        1.70       -0.66      2.91 o
 -11   3  17        6.84        3.08      3.58 o
 -10   3  17        7.31       11.47      2.95 o
  -9   3  17       28.98       32.77      2.84 o
  -8   3  17        0.13       -1.85      1.85 o
  -7   3  17       23.75       22.85      2.24 o
  -6   3  17       14.88       17.50      1.78 o
  -5   3  17        1.98        0.93      1.24 o
  -4   3  17      116.97      131.34      2.41 o
  -3   3  17        0.03       -0.52      1.59 o
  -2   3  17      678.76      640.40     10.53 o
  -1   3  17      339.60      332.54      6.47 o
   0   3  17      253.62      220.02      4.64 o
   1   3  17      335.14      329.48      5.43 o
   2   3  17        4.07        1.70      1.06 o
   3   3  17       63.21       63.42      3.35 o
   4   3  17       39.33       34.34      1.66 o
   5   3  17       41.75       35.82      2.29 o
   6   3  17       20.55       18.75      2.54 o
   7   3  17       10.45        8.43      1.46 o
   8   3  17       25.99       27.49      3.58 o
   9   3  17       62.89       69.65      3.99 o
  10   3  17        3.83        1.65      2.62 o
  11   3  17        6.51        7.95      2.40 o
  12   3  17       10.03       10.76      2.70 o
 -12   4  17        0.23       -2.98      2.98 o
 -11   4  17        1.14       -2.80      2.80 o
 -10   4  17       12.80       18.70      3.12 o
  -9   4  17        0.43       -2.42      2.42 o
  -8   4  17        2.94        0.03      2.01 o
  -7   4  17        2.95        2.25      1.91 o
  -6   4  17        5.16        5.48      1.76 o
  -5   4  17        1.63        2.34      1.55 o
  -4   4  17      247.29      248.70      3.88 o
  -3   4  17      109.92      109.80      2.53 o
  -2   4  17        8.58        8.98      2.08 o
  -1   4  17      391.53      390.93      8.43 o
   0   4  17      350.65      371.08      9.98 o
   1   4  17      474.88      467.45      9.33 o
   2   4  17       74.03       75.77      2.62 o
   3   4  17       12.16       10.22      1.63 o
   4   4  17        0.11       -1.33      1.33 o
   5   4  17        4.31        4.09      1.54 o
   6   4  17        9.61       14.01      2.23 o
   7   4  17      165.37      170.00      5.87 o
   8   4  17       46.11       45.11      3.52 o
   9   4  17        0.19        1.32      2.38 o
  10   4  17       21.74       28.29      3.32 o
  11   4  17        0.73       -1.82      3.09 o
  12   4  17        1.78        2.99      2.59 o
 -11   5  17        6.68        4.61      3.01 o
 -10   5  17        7.06        3.94      2.86 o
  -9   5  17       14.93       12.67      2.87 o
  -8   5  17        6.09       -0.32      2.12 o
  -7   5  17       84.72       90.66      4.20 o
  -6   5  17       43.58       37.23      3.03 o
  -5   5  17       13.33       11.37      2.48 o
  -4   5  17      104.28      107.50      3.16 o
  -3   5  17        7.65        9.23      1.75 o
  -2   5  17        5.50        4.06      2.53 o
  -1   5  17       34.79       34.86      3.30 o
   0   5  17       10.75       15.87      2.75 o
   1   5  17       90.09       73.15      6.83 o
   2   5  17       92.73       98.43      4.90 o
   3   5  17        0.83       -0.80      2.00 o
   4   5  17        8.35        5.60      2.18 o
   5   5  17       17.84       21.58      2.70 o
   6   5  17       88.37       84.45      4.38 o
   7   5  17       37.11       32.48      6.53 o
   8   5  17       12.96       13.00      2.74 o
   9   5  17        1.22        0.65      2.63 o
  10   5  17       98.11      115.61      7.48 o
  11   5  17        2.47        1.90      3.42 o
 -11   6  17        0.12       -2.02      3.10 o
 -10   6  17        9.44        8.51      3.14 o
  -9   6  17        1.41        1.59      2.74 o
  -8   6  17        1.03       -0.74      2.62 o
  -7   6  17       36.22       34.07      3.55 o
  -6   6  17        8.18        7.00      2.08 o
  -5   6  17        0.79       -1.45      1.97 o
  -4   6  17       33.92       33.87      2.16 o
  -3   6  17        3.54        1.06      1.82 o
  -2   6  17       61.42       51.04      2.51 o
  -1   6  17       31.84       28.42      5.12 o
   0   6  17        2.80       -0.80      2.40 o
   1   6  17      104.13       92.54      4.86 o
   2   6  17       35.43       38.44      3.46 o
   3   6  17      299.57      294.05      8.77 o
   4   6  17       31.90       31.28      3.16 o
   5   6  17        0.17        0.01      2.31 o
   6   6  17        8.79        4.64      2.69 o
   7   6  17      115.13      134.47     11.50 o
   8   6  17       11.56        9.16      2.98 o
   9   6  17        7.56       10.72      3.12 o
  10   6  17       91.79      104.43      5.88 o
 -10   7  17       10.94       10.73      3.39 o
  -9   7  17       46.56       49.21      4.03 o
  -8   7  17        0.24        3.48      2.77 o
  -7   7  17       48.87       59.34      3.68 o
  -6   7  17        0.69        0.36      2.25 o
  -5   7  17        3.61        1.35      1.91 o
  -4   7  17       14.28       15.55      1.98 o
  -3   7  17       27.20       23.60      2.24 o
  -2   7  17        7.04       10.09      1.96 o
  -1   7  17       18.59       20.09      3.44 o
   0   7  17       61.46       54.84      4.15 o
   1   7  17       17.45       14.79      3.10 o
   2   7  17       40.36       34.60      3.62 o
   3   7  17        4.34        3.98      2.56 o
   4   7  17      154.26      147.75      6.18 o
   5   7  17      182.05      180.43      6.93 o
   6   7  17        1.00       -3.89      4.48 o
   7   7  17       76.44       72.72      4.86 o
   8   7  17        4.90        5.70      4.21 o
   9   7  17       48.05       68.28      5.16 o
  10   7  17       23.43       35.30      7.10 o
  -9   8  17       13.33       16.83      3.45 o
  -8   8  17        1.61        5.32      3.94 o
  -7   8  17       47.76       47.23      3.70 o
  -6   8  17       33.67       29.18      2.72 o
  -5   8  17       18.18       19.11      2.41 o
  -4   8  17        2.91        2.46      1.86 o
  -3   8  17        0.18       -1.55      1.55 o
  -2   8  17       29.75       41.53      5.20 o
  -1   8  17       77.02       88.12      5.74 o
   0   8  17       13.45       11.98      3.16 o
   1   8  17        2.85       -2.64      2.64 o
   2   8  17       60.01       52.05      5.01 o
   3   8  17       19.66       18.14      3.35 o
   4   8  17       56.44       69.19      4.93 o
   5   8  17        4.63        3.58      2.90 o
   6   8  17       33.99       37.04      4.09 o
   7   8  17        0.29        4.68      3.17 o
   8   8  17       14.53       17.30      3.59 o
  -7   9  17        1.57        3.43      2.83 o
  -6   9  17        2.99        7.14      2.69 o
  -5   9  17       23.02       30.34      4.21 o
  -4   9  17       53.37       54.98      3.21 o
  -3   9  17        9.74       10.10      1.95 o
  -2   9  17        9.08        5.35      2.34 o
  -1   9  17       27.05       32.20      4.11 o
   0   9  17        0.26       -0.88      4.23 o
   1   9  17      139.93      133.60      6.67 o
   2   9  17        3.50        2.71      5.43 o
   3   9  17        7.14        5.18      3.28 o
   4   9  17        0.26        1.81      3.08 o
   5   9  17        0.42        0.06      2.99 o
   6   9  17        7.01        9.81      3.42 o
   7   9  17       25.55       20.75      3.88 o
  -5  10  17        0.02       -0.51      2.43 o
  -4  10  17        4.69        9.09      2.46 o
  -3  10  17       40.98       42.99      2.73 o
  -2  10  17        0.16       -2.31      2.31 o
  -1  10  17        3.74        6.35      2.40 o
   0  10  17        3.70        1.03      1.96 o
   1  10  17        0.64       -0.15      3.27 o
   2  10  17        8.25       11.59      3.76 o
   3  10  17       41.74       39.67      4.42 o
   4  10  17        5.86        0.19      3.26 o
   5  10  17        0.36        1.39      3.18 o
 -12   0  18       32.02       28.87      6.05 o
 -10   0  18        0.69       -3.64      3.64 o
  -8   0  18        0.21       -2.19      2.19 o
  -6   0  18       21.53       12.11      2.12 o
  -4   0  18       97.63       82.76      4.67 o
  -2   0  18        4.48        1.59      2.17 o
   0   0  18      238.46      252.68      5.80 o
   2   0  18      167.98      142.04      6.49 o
   4   0  18      624.99      654.42     23.12 o
   6   0  18        0.04       -3.80      4.52 o
  10   0  18      390.90      435.18     10.19 o
  12   0  18        7.85        6.93      3.64 o
 -12   1  18        9.33       11.36      3.73 o
 -11   1  18        4.81        3.84      3.21 o
 -10   1  18        4.52       -0.69      2.88 o
  -9   1  18        2.50        2.73      1.92 o
  -8   1  18        0.05       -1.68      1.68 o
  -7   1  18       59.05       63.20      2.46 o
  -6   1  18       41.52       51.66      2.11 o
  -5   1  18        2.29       -0.04      1.08 o
  -4   1  18       61.36       69.38      3.08 o
  -3   1  18       28.18       36.49      2.25 o
  -2   1  18        2.02       -1.46      1.46 o
  -1   1  18       17.40       18.42      1.76 o
   0   1  18        2.39        5.19      1.13 o
   1   1  18      106.17      103.48      2.33 o
   2   1  18      122.32      111.30      2.24 o
   3   1  18        2.46        2.74      1.23 o
   4   1  18        1.06       -0.19      2.92 o
   5   1  18       78.62       77.92      8.03 o
   6   1  18       12.25       14.25      3.70 o
   7   1  18       18.99       16.78      5.83 o
   8   1  18        0.06        1.41      3.40 o
   9   1  18       64.28       61.32      3.02 o
  10   1  18        5.93        5.16      1.68 o
  11   1  18        8.01        6.36      2.26 o
  12   1  18        0.05        0.73      2.36 o
 -12   2  18        7.39       10.92      3.69 o
 -11   2  18        2.47       -0.06      3.09 o
 -10   2  18       11.41        5.32      2.61 o
  -9   2  18       17.62       14.39      2.22 o
  -8   2  18       20.26       30.32      2.30 o
  -7   2  18       87.47       94.84      3.25 o
  -6   2  18       11.40        8.53      1.45 o
  -5   2  18       35.89       33.16      1.84 o
  -4   2  18       14.48       11.78      1.94 o
  -3   2  18       99.52       99.65      3.53 o
  -2   2  18       40.81       35.28      2.24 o
  -1   2  18      203.89      193.06      6.41 o
   0   2  18       22.50       18.47      1.58 o
   1   2  18      341.31      338.11      4.99 o
   2   2  18       40.39       43.13      1.69 o
   3   2  18       47.44       47.25      1.49 o
   4   2  18        0.61        1.16      2.45 o
   5   2  18        5.97        7.91      1.77 o
   6   2  18       40.18       40.24      2.87 o
   7   2  18       69.30       76.76      6.49 o
   8   2  18       14.09        9.32      1.51 o
   9   2  18        7.17        8.53      1.72 o
  10   2  18       13.10       11.96      2.79 o
  11   2  18        0.09       -1.28      2.10 o
  12   2  18        2.01       -0.31      2.41 o
 -12   3  18        4.64        7.04      3.78 o
 -11   3  18        7.18        6.71      2.99 o
 -10   3  18        0.71       -0.53      2.82 o
  -9   3  18      144.55      158.13      5.54 o
  -8   3  18        0.00        1.97      2.01 o
  -7   3  18       53.62       49.13      2.70 o
  -6   3  18        0.44        0.30      1.67 o
  -5   3  18        0.26       -1.14      1.14 o
  -4   3  18       18.68       20.27      1.49 o
  -3   3  18        1.70        3.00      1.74 o
  -2   3  18       21.03       18.22      1.99 o
  -1   3  18       17.58       16.34      1.88 o
   0   3  18      178.06      172.55      3.74 o
   1   3  18       33.06       32.68      1.82 o
   2   3  18       23.83       25.45      1.51 o
   3   3  18       59.76       59.21      2.12 o
   4   3  18       22.34       17.78      1.30 o
   5   3  18       11.07        9.99      1.43 o
   6   3  18       16.74       14.81      1.54 o
   7   3  18       51.08       64.37      2.73 o
   8   3  18        0.28       -0.95      1.97 o
   9   3  18       10.16       13.37      2.50 o
  10   3  18       26.01       32.97      3.72 o
  11   3  18        3.84        2.70      2.37 o
 -11   4  18        1.39       -0.34      2.93 o
 -10   4  18       62.63       70.31      7.31 o
  -9   4  18        0.66       -0.46      2.47 o
  -8   4  18       17.55       14.40      2.38 o
  -7   4  18       26.17       25.72      2.88 o
  -6   4  18      252.26      252.23      5.54 o
  -5   4  18        4.49        4.97      1.51 o
  -4   4  18        7.61        6.60      1.72 o
  -3   4  18      144.91      154.04      5.28 o
  -2   4  18        9.20        5.60      2.10 o
  -1   4  18        3.49        5.16      2.05 o
   0   4  18       43.24       47.20      3.63 o
   1   4  18      135.11      123.89      5.14 o
   2   4  18       13.88       16.24      1.92 o
   3   4  18      197.32      212.67      6.70 o
   4   4  18       53.27       59.38      5.18 o
   5   4  18       11.25        7.13      2.17 o
   6   4  18       73.61       79.96      4.04 o
   7   4  18       21.44       32.57      2.94 o
   8   4  18       19.86       26.71      2.91 o
   9   4  18        2.77        1.26      2.34 o
  10   4  18       71.80       77.19      4.68 o
  11   4  18        0.83       -2.45      3.13 o
 -11   5  18        0.30       -2.82      2.82 o
 -10   5  18        2.03        1.51      2.76 o
  -9   5  18       84.77       91.67      4.62 o
  -8   5  18        0.00       -0.07      2.11 o
  -7   5  18       19.57       25.98      2.48 o
  -6   5  18       56.52       58.77      2.89 o
  -5   5  18        0.71       -1.47      1.56 o
  -4   5  18       41.64       40.37      2.77 o
  -3   5  18        6.75       -0.41      2.69 o
  -2   5  18       61.86       63.58      4.46 o
  -1   5  18       14.94       10.37      2.80 o
   0   5  18       37.73       33.28      7.25 o
   1   5  18        0.46        1.94      2.42 o
   2   5  18       30.92       26.98      3.05 o
   3   5  18      115.16      103.48      4.84 o
   4   5  18       31.89       26.99      4.93 o
   5   5  18        8.17        7.31      2.41 o
   6   5  18        8.30        6.91      2.44 o
   7   5  18       12.60        9.44      2.71 o
   8   5  18       15.65       16.14      2.87 o
   9   5  18       26.99       32.07      4.67 o
  10   5  18        3.36        5.42      7.82 o
 -10   6  18        0.10       -2.72      2.72 o
  -9   6  18        3.53       -0.84      2.73 o
  -8   6  18       18.02       18.55      2.99 o
  -7   6  18      156.08      177.08      5.09 o
  -6   6  18       10.50        6.78      2.09 o
  -5   6  18       49.27       51.95      4.30 o
  -4   6  18      116.08      120.72      4.45 o
  -3   6  18        5.14       10.24      1.80 o
  -2   6  18        4.14        0.29      2.88 o
  -1   6  18        0.00       -2.83      2.83 o
   0   6  18       81.22       87.18      5.03 o
   1   6  18      102.50      101.74      5.23 o
   2   6  18        1.34       -1.76      2.35 o
   3   6  18        5.63        4.77      2.50 o
   4   6  18        3.79        7.42      2.56 o
   5   6  18        9.46        9.07      2.81 o
   6   6  18        4.04        2.74      2.65 o
   7   6  18       78.87       91.28      5.07 o
   8   6  18        0.00       -0.54      2.76 o
   9   6  18       11.46       16.33      3.93 o
  10   6  18       21.41       33.30      5.88 o
  -9   7  18       18.06       19.34      3.20 o
  -8   7  18       18.22       26.07      4.40 o
  -7   7  18       42.10       50.81      6.18 o
  -6   7  18        9.70       10.72      2.26 o
  -5   7  18       11.07        8.53      1.96 o
  -4   7  18        0.84       -0.77      1.51 o
  -3   7  18        4.09        3.23      1.94 o
  -2   7  18       29.22       29.50      6.24 o
  -1   7  18        1.77        0.79      2.81 o
   0   7  18      148.42      140.03      6.23 o
   1   7  18       18.47       11.72      3.01 o
   2   7  18       22.44       22.74      3.68 o
   3   7  18       20.39       29.79      3.53 o
   4   7  18      160.96      170.71      6.89 o
   5   7  18        0.25       -1.87      2.66 o
   6   7  18        0.25       -1.50      2.75 o
   7   7  18        7.36        3.50      3.34 o
   8   7  18        5.72        4.34      3.05 o
   9   7  18        6.18        3.81      3.30 o
  -8   8  18       10.02       12.98      3.76 o
  -7   8  18        1.43        8.00      2.76 o
  -6   8  18       29.11       32.57      3.09 o
  -5   8  18       43.32       50.51      2.87 o
  -4   8  18        0.01        0.14      1.68 o
  -3   8  18       75.18       79.30      3.87 o
  -2   8  18        1.14        0.40      1.80 o
  -1   8  18       65.64       68.36      5.26 o
   0   8  18        7.69        7.20      3.06 o
   1   8  18       95.11      100.02      6.79 o
   2   8  18       94.82       99.67      5.71 o
   3   8  18        0.19       -0.03      2.92 o
   4   8  18      114.04      122.27      6.31 o
   5   8  18        2.55        5.01      3.06 o
   6   8  18        4.03        0.29      3.95 o
   7   8  18       18.77       24.40      3.90 o
   8   8  18        1.87       -0.38      5.20 o
  -6   9  18        7.34       10.92      2.67 o
  -5   9  18        1.51       -1.21      2.32 o
  -4   9  18       31.28       30.85      2.38 o
  -3   9  18        3.01        4.50      2.36 o
  -2   9  18       46.84       38.32      2.88 o
  -1   9  18       14.05       18.50      3.89 o
   0   9  18       16.10       10.42      4.99 o
   1   9  18        1.76       -2.37      3.16 o
   2   9  18       11.13       10.39      3.36 o
   3   9  18       31.32       33.83      3.94 o
   4   9  18        0.29       -1.35      3.03 o
   5   9  18        2.40        0.98      3.70 o
   6   9  18        1.70       -1.85      2.98 o
  -3  10  18        0.06       -2.20      2.44 o
  -2  10  18        2.35       -1.02      2.42 o
  -1  10  18       20.61       14.29      4.12 o
   0  10  18        4.36        7.75      3.73 o
   1  10  18       60.72       69.65      5.47 o
   2  10  18        3.74        2.98      3.52 o
   3  10  18        0.77       -3.12      4.48 o
 -11   0  19        1.46        6.64      4.40 o
  -9   0  19        7.39        6.17      3.20 o
  -7   0  19      153.69      162.51      7.50 o
  -5   0  19      139.97      137.33     11.12 o
  -3   0  19      261.15      234.03      7.67 o
  -1   0  19        9.92       12.97      2.94 o
   1   0  19      350.17      338.78      7.06 o
   3   0  19       70.80       70.47      2.35 o
   5   0  19       12.47       10.61      4.99 o
   7   0  19      146.79      155.95     10.48 o
   9   0  19        0.58        1.31      1.64 o
  11   0  19       65.28       97.57      6.21 o
 -11   1  19        1.56       -1.58      2.90 o
 -10   1  19       19.56       20.42      3.27 o
  -9   1  19        7.47        2.21      1.92 o
  -8   1  19        2.84        1.93      1.99 o
  -7   1  19       19.46       14.53      1.77 o
  -6   1  19       85.54      101.06      2.78 o
  -5   1  19        6.84        5.37      2.00 o
  -4   1  19        0.59        1.57      1.79 o
  -3   1  19       18.48       21.94      2.15 o
  -2   1  19        0.00       -1.04      1.60 o
  -1   1  19        4.60       -0.15      1.48 o
   0   1  19        3.03        1.57      1.09 o
   1   1  19       49.84       43.70      1.79 o
   2   1  19      135.03      137.62      3.32 o
   3   1  19       12.07       11.58      0.94 o
   4   1  19       17.48       18.47      2.48 o
   5   1  19        0.04       -2.01      3.23 o
   6   1  19        5.57       11.16      3.75 o
   7   1  19       62.64       59.10      7.27 o
   8   1  19       34.20       42.29      5.35 o
   9   1  19       91.50       97.87      3.64 o
  10   1  19       19.01       27.02      3.64 o
  11   1  19        2.77        3.79      3.38 o
 -11   2  19       13.68       12.73      3.43 o
 -10   2  19        1.28        1.08      2.50 o
  -9   2  19       23.39       15.10      2.42 o
  -8   2  19       82.47       89.57      3.34 o
  -7   2  19        7.14        7.82      1.80 o
  -6   2  19       83.44       75.25      2.52 o
  -5   2  19        0.30       -1.86      1.89 o
  -4   2  19        1.94        0.43      1.79 o
  -3   2  19        1.24        4.01      1.83 o
  -2   2  19       66.88       73.71      3.20 o
  -1   2  19       90.64       95.70      3.36 o
   0   2  19      210.84      231.30      4.59 o
   1   2  19      134.81      140.43      4.25 o
   2   2  19        0.07       -0.26      0.93 o
   3   2  19       62.64       68.13      2.46 o
   4   2  19      206.75      212.26      3.73 o
   5   2  19       53.52       63.53      5.18 o
   6   2  19       11.66       15.90      2.07 o
   7   2  19        0.30        0.73      1.98 o
   8   2  19      129.41      143.04      4.02 o
   9   2  19        7.77        7.99      2.13 o
  10   2  19       54.62       65.82      4.57 o
  11   2  19        4.88        2.47      2.33 o
 -11   3  19        1.65       -0.64      2.69 o
 -10   3  19        0.39       -2.08      2.41 o
  -9   3  19       12.49       11.49      2.61 o
  -8   3  19        2.48        4.15      2.10 o
  -7   3  19       64.04       70.12      3.38 o
  -6   3  19        0.38       -1.52      1.59 o
  -5   3  19       81.14       76.90      3.84 o
  -4   3  19      154.01      162.40      4.64 o
  -3   3  19        1.27        3.11      1.91 o
  -2   3  19        3.92        5.00      1.84 o
  -1   3  19       44.76       37.92      2.38 o
   0   3  19        0.03        2.46      2.04 o
   1   3  19       18.13       18.35      1.80 o
   2   3  19       17.29       16.74      1.47 o
   3   3  19       31.48       26.45      1.61 o
   4   3  19       22.28       24.66      1.54 o
   5   3  19        8.34       12.13      1.68 o
   6   3  19       64.44       65.50      2.70 o
   7   3  19       12.53       15.07      3.41 o
   8   3  19       36.14       34.61      3.07 o
   9   3  19        0.79        1.37      2.15 o
  10   3  19       11.27        7.69      2.96 o
  11   3  19        7.46        9.71      2.60 o
 -11   4  19        5.49        3.07      3.18 o
 -10   4  19       16.54       16.92      2.95 o
  -9   4  19       54.62       51.41      6.44 o
  -8   4  19       12.21       16.86      2.39 o
  -7   4  19        3.38        2.33      1.90 o
  -6   4  19       30.45       34.48      2.27 o
  -5   4  19        0.19       -1.75      1.75 o
  -4   4  19        1.78        0.64      2.81 o
  -3   4  19      105.29       92.27      4.30 o
  -2   4  19       28.97       27.11      2.82 o
  -1   4  19        2.01        2.05      2.09 o
   0   4  19       44.77       47.23      3.74 o
   1   4  19       18.02       14.72      3.74 o
   2   4  19       23.31       31.51      4.00 o
   3   4  19      154.96      163.12      5.86 o
   4   4  19       55.97       60.87      3.78 o
   5   4  19      115.75      118.42      5.00 o
   6   4  19        2.85        1.88      2.03 o
   7   4  19        9.73        9.98      2.43 o
   8   4  19       52.35       56.43      3.88 o
   9   4  19        0.96        1.08      3.11 o
  10   4  19       11.20       14.77      3.10 o
 -10   5  19        2.82        0.71      2.66 o
  -9   5  19        0.45       -2.47      2.47 o
  -8   5  19        4.60        2.84      2.19 o
  -7   5  19        0.95       -2.39      2.39 o
  -6   5  19        0.32        0.16      1.79 o
  -5   5  19        1.67       -0.08      2.99 o
  -4   5  19       37.66       41.32      4.23 o
  -3   5  19        1.37        2.43      2.91 o
  -2   5  19       17.86       15.10      3.08 o
  -1   5  19      119.36      118.37      5.69 o
   0   5  19      207.79      215.36      7.42 o
   1   5  19       29.73       30.04      3.64 o
   2   5  19       88.86       89.91      5.12 o
   3   5  19       50.21       49.96      3.91 o
   4   5  19       39.87       38.45      3.23 o
   5   5  19        0.80        0.64      2.25 o
   6   5  19        4.10        4.76      2.55 o
   7   5  19       11.12       14.75      2.91 o
   8   5  19        0.06       -2.11      2.92 o
   9   5  19        7.03        7.29      5.31 o
  10   5  19       24.05       33.87      3.77 o
  -9   6  19        7.83        6.16      2.71 o
  -8   6  19       15.98       18.06      2.87 o
  -7   6  19        0.07        2.24      2.54 o
  -6   6  19        2.06        0.10      1.86 o
  -5   6  19        6.15        8.31      2.34 o
  -4   6  19        5.94        5.87      1.98 o
  -3   6  19      108.92      118.38      6.16 o
  -2   6  19        0.19       -2.79      2.79 o
  -1   6  19        7.62        7.41      3.07 o
   0   6  19      106.49      117.07      5.88 o
   1   6  19        5.98       -0.15      2.65 o
   2   6  19      164.21      162.51      6.46 o
   3   6  19       33.95       38.55      4.38 o
   4   6  19      111.48       94.48      5.88 o
   5   6  19        1.32       -0.99      2.43 o
   6   6  19        0.03        0.78      2.61 o
   7   6  19       21.87       32.18      6.28 o
   8   6  19        6.73       10.49      3.12 o
   9   6  19        1.35        4.33      2.98 o
  -8   7  19        0.64        3.20      2.53 o
  -7   7  19        0.10        5.32      2.50 o
  -6   7  19       26.58       28.40      2.49 o
  -5   7  19        0.81       -1.61      1.61 o
  -4   7  19       12.20       11.33      2.28 o
  -3   7  19       31.66       30.21      4.07 o
  -2   7  19       21.30       17.94      3.70 o
  -1   7  19       13.47       14.06      3.41 o
   0   7  19       27.18       25.10      3.62 o
   1   7  19        3.67        2.85      2.90 o
   2   7  19       47.56       47.88      5.56 o
   3   7  19       93.10       83.17      5.18 o
   4   7  19        0.46       -1.81      2.67 o
   5   7  19       41.67       45.40      4.11 o
   6   7  19        0.03       -2.66      2.66 o
   7   7  19        0.74       -0.43      4.12 o
   8   7  19       28.78       34.12      4.11 o
  -7   8  19       44.54       47.46      3.41 o
  -6   8  19        3.15        8.34      2.40 o
  -5   8  19       25.92       24.86      2.26 o
  -4   8  19       42.44       49.08      5.38 o
  -3   8  19        0.01       -0.26      3.43 o
  -2   8  19        9.93        7.89      4.69 o
  -1   8  19        6.25        6.13      3.40 o
   0   8  19       11.63       13.23      6.00 o
   1   8  19        1.73        1.15      3.03 o
   2   8  19        0.00        1.04      3.01 o
   3   8  19        2.32       -0.64      3.00 o
   4   8  19        0.03       -3.55      3.55 o
   5   8  19        1.20       -0.22      2.94 o
   6   8  19        5.02        8.42      3.23 o
  -5   9  19       35.07       37.87      2.74 o
  -4   9  19        1.01       -1.18      2.37 o
  -3   9  19        1.95        0.67      2.13 o
  -2   9  19        3.84        0.12      3.49 o
  -1   9  19        0.11        1.46      3.41 o
   0   9  19       40.34       48.79      4.68 o
   1   9  19       32.56       37.31      4.43 o
   2   9  19        1.00        4.11      3.30 o
   3   9  19        3.02        1.72      3.14 o
   4   9  19       14.77        8.67      3.53 o
 -10   0  20        5.02        8.33      4.10 o
  -8   0  20        0.45        4.25      2.32 o
  -6   0  20      222.29      248.46     13.85 o
  -4   0  20        9.24        5.64      3.87 o
  -2   0  20      132.25      139.38      5.93 o
   0   0  20       43.72       45.31      3.57 o
   2   0  20       18.36       17.79      1.74 o
   4   0  20      330.70      336.64     15.22 o
   6   0  20       47.89       50.35      7.31 o
  10   0  20        5.17        5.96      2.71 o
 -11   1  20        1.23        6.74      3.08 o
 -10   1  20        5.46        8.09      4.42 o
  -9   1  20        5.75        2.95      2.09 o
  -8   1  20       14.17        9.05      1.93 o
  -7   1  20        0.29       -1.61      1.61 o
  -6   1  20       12.40       20.94      1.87 o
  -5   1  20       27.61       26.51      2.56 o
  -4   1  20        9.72       10.96      2.15 o
  -3   1  20        1.67        0.52      1.83 o
  -2   1  20       12.67        8.88      1.98 o
  -1   1  20      101.39      109.23      5.27 o
   0   1  20        3.08        2.58      1.60 o
   1   1  20        6.31        8.31      1.22 o
   2   1  20       27.28       27.23      1.43 o
   3   1  20       29.26       29.70      1.63 o
   4   1  20       36.87       40.10      2.00 o
   5   1  20       41.99       45.34      4.72 o
   6   1  20        0.92        4.63      5.69 o
   7   1  20        0.23       -4.61      4.99 o
   8   1  20        9.31       14.54      6.30 o
   9   1  20       21.20       19.57      1.90 o
  10   1  20        0.36        0.48      1.88 o
 -11   2  20        0.47       -2.78      2.78 o
 -10   2  20        3.49        2.03      2.48 o
  -9   2  20        0.07        1.52      2.26 o
  -8   2  20       20.38       23.09      2.18 o
  -7   2  20        6.62        4.46      1.73 o
  -6   2  20       37.03       42.54      2.76 o
  -5   2  20       80.10       71.96      3.52 o
  -4   2  20       16.81       23.84      2.42 o
  -3   2  20       81.20       78.70      4.61 o
  -2   2  20       37.80       42.83      2.63 o
  -1   2  20        6.03        6.79      1.83 o
   0   2  20       18.08       23.13      2.07 o
   1   2  20       72.09       72.37      2.49 o
   2   2  20       11.34       11.80      1.21 o
   3   2  20       62.47       65.83      1.94 o
   4   2  20        2.10        3.05      1.16 o
   5   2  20       61.81       61.60      3.53 o
   6   2  20       15.29       14.45      2.35 o
   7   2  20      173.53      179.92     12.15 o
   8   2  20        2.04        3.67      2.26 o
   9   2  20        6.31        5.75      5.01 o
  10   2  20       18.71       28.20      3.38 o
 -10   3  20        6.09        6.63      2.64 o
  -9   3  20        1.01       -2.19      2.19 o
  -8   3  20       48.66       49.68      2.88 o
  -7   3  20      115.00      130.28      3.95 o
  -6   3  20        4.15        6.02      2.09 o
  -5   3  20       13.12       20.05      5.83 o
  -4   3  20       19.61       11.15      3.68 o
  -3   3  20       13.71        7.03      2.07 o
  -2   3  20        0.00       -0.37      1.84 o
  -1   3  20       13.28        8.04      2.87 o
   0   3  20        0.63        1.84      2.12 o
   1   3  20       17.74       14.30      2.38 o
   2   3  20       12.10       10.93      1.72 o
   3   3  20       33.65       38.85      2.38 o
   4   3  20        0.33        1.22      1.23 o
   5   3  20       42.80       42.21      2.35 o
   6   3  20        5.19        2.05      2.25 o
   7   3  20        9.77       10.26      2.10 o
   8   3  20        0.00       -1.93      1.95 o
   9   3  20        0.90        4.18      4.35 o
  10   3  20        0.00        2.54      2.71 o
 -10   4  20        0.05        0.13      2.48 o
  -9   4  20        6.08        9.47      2.56 o
  -8   4  20        1.10        0.35      2.17 o
  -7   4  20        6.19        7.71      1.97 o
  -6   4  20        4.55        2.02      2.94 o
  -5   4  20       48.48       54.54      4.69 o
  -4   4  20       70.41       71.13      5.20 o
  -3   4  20       25.70       38.61      3.70 o
  -2   4  20      466.58      474.31     14.18 o
  -1   4  20        8.59        9.71      2.59 o
   0   4  20        0.22        1.57      2.39 o
   1   4  20      138.12      156.61      6.13 o
   2   4  20       17.40       20.30      2.92 o
   3   4  20        7.02        7.49      2.45 o
   4   4  20       93.00       85.34      6.74 o
   5   4  20        0.00       -2.20      2.20 o
   6   4  20        0.72       -0.66      2.16 o
   7   4  20       16.35       21.32      2.73 o
   8   4  20        2.47        1.44      2.32 o
   9   4  20        5.82        4.85      2.76 o
  -9   5  20        1.02       -0.64      2.30 o
  -8   5  20        0.83        0.04      2.26 o
  -7   5  20        0.01       -1.50      1.87 o
  -6   5  20        3.19        4.07      2.29 o
  -5   5  20       19.99       20.57      7.53 o
  -4   5  20       18.83       13.09      4.63 o
  -3   5  20        3.25        0.85      3.19 o
  -2   5  20        0.88       -2.64      2.64 o
  -1   5  20        3.16       -0.17      3.28 o
   0   5  20      106.08      106.44      6.98 o
   1   5  20        7.12        8.04      2.87 o
   2   5  20       26.28       33.88      3.41 o
   3   5  20       69.70       75.29      4.49 o
   4   5  20       20.61       22.21      3.09 o
   5   5  20        2.25        1.34      5.43 o
   6   5  20        0.48        0.78      2.40 o
   7   5  20        3.96        4.39      2.98 o
   8   5  20        4.47        2.90      2.82 o
   9   5  20        1.39        2.88      2.84 o
  -8   6  20        5.32        8.39      2.53 o
  -7   6  20       11.03       12.75      2.21 o
  -6   6  20       15.90       19.19      2.71 o
  -5   6  20       36.79       38.50      2.75 o
  -4   6  20        8.78        6.43      3.42 o
  -3   6  20       46.08       43.77      4.56 o
  -2   6  20        8.59        6.36      3.39 o
  -1   6  20        0.86       -1.60      4.38 o
   0   6  20       17.25       16.84      3.27 o
   1   6  20       12.81        8.85      2.99 o
   2   6  20        3.82        5.01      2.97 o
   3   6  20        7.31        7.65      2.81 o
   4   6  20       28.17       33.85      3.68 o
   5   6  20       10.48       17.12      3.19 o
   6   6  20       13.23        8.73      3.68 o
   7   6  20       36.22       39.96      4.05 o
   8   6  20       43.85       58.27      4.62 o
  -7   7  20        6.61       13.58      3.76 o
  -6   7  20       53.48       61.02      3.94 o
  -5   7  20        8.26        8.82      2.38 o
  -4   7  20       13.89       11.47      3.79 o
  -3   7  20        1.45        3.00      6.45 o
  -2   7  20       52.29       42.34      4.40 o
  -1   7  20       16.79       17.88      3.70 o
   0   7  20        0.00       -1.92      2.95 o
   1   7  20        1.32        0.31      3.00 o
   2   7  20        1.35        4.10      4.02 o
   3   7  20        0.82       -1.58      2.77 o
   4   7  20        4.07        2.60      5.71 o
   5   7  20        0.41       -2.28      2.77 o
   6   7  20       42.15       48.58      9.30 o
   7   7  20        2.17        1.07      3.11 o
  -5   8  20       24.57       27.55      2.86 o
  -4   8  20        9.68        8.49      4.57 o
  -3   8  20        0.60        0.03      3.37 o
  -2   8  20        4.50        4.32      3.72 o
  -1   8  20        0.10       -3.08      3.08 o
   0   8  20       11.42       10.45      3.52 o
   1   8  20        3.62        3.74      5.09 o
   2   8  20        5.58        7.33      3.38 o
   3   8  20       15.76       17.66      3.71 o
   4   8  20        1.16        1.66      3.45 o
   5   8  20        0.51       -2.70      3.12 o
  -2   9  20        8.77       14.29      4.57 o
  -1   9  20        0.12       -3.31      3.31 o
   0   9  20        5.13       11.78      3.79 o
   1   9  20        9.82       11.82      7.59 o
   2   9  20        0.33       -2.80      3.51 o
  -9   0  21       31.02       25.91      4.27 o
  -7   0  21       67.51       76.70      3.47 o
  -5   0  21       18.98       21.19      4.65 o
  -3   0  21      107.39      117.24      7.46 o
  -1   0  21       33.93       28.99      3.83 o
   1   0  21      801.85      806.37     18.33 o
   3   0  21       22.83       21.32      1.75 o
   5   0  21        3.06        4.65      5.66 o
   7   0  21      108.16      117.74     10.57 o
 -10   1  21        3.42        0.08      2.57 o
  -9   1  21        1.38       -2.22      2.22 o
  -8   1  21       19.86       20.12      2.02 o
  -7   1  21       17.95       19.42      2.15 o
  -6   1  21        0.35       -1.22      2.30 o
  -5   1  21        7.95       10.06      2.41 o
  -4   1  21       34.84       33.27      3.08 o
  -3   1  21       35.36       41.84      2.85 o
  -2   1  21       83.21       98.64      3.81 o
  -1   1  21        0.20        0.03      1.98 o
   0   1  21        0.71        0.48      1.96 o
   1   1  21       36.96       29.20      2.79 o
   2   1  21        3.05        2.32      1.60 o
   3   1  21        0.52        0.40      1.00 o
   4   1  21       34.57       33.33      1.59 o
   5   1  21        3.98        6.20      1.84 o
   6   1  21       12.67       19.02      5.92 o
   7   1  21        2.81        5.07      5.62 o
   8   1  21        0.17        3.00      6.13 o
   9   1  21        0.07       -1.48      2.37 o
  10   1  21        1.32        2.61      2.58 o
 -10   2  21        0.28        0.76      2.64 o
  -9   2  21        3.83        0.81      2.17 o
  -8   2  21       53.97       50.65      2.53 o
  -7   2  21       13.28       14.14      2.13 o
  -6   2  21       23.66       21.31      3.20 o
  -5   2  21       52.74       53.78      3.28 o
  -4   2  21        0.05       -2.04      2.04 o
  -3   2  21        1.44        1.36      2.08 o
  -2   2  21      245.62      240.60      5.86 o
  -1   2  21        8.19        9.50      2.07 o
   0   2  21       51.46       57.78      2.88 o
   1   2  21        5.48        3.76      1.75 o
   2   2  21       24.65       26.69      2.31 o
   3   2  21       38.53       43.28      2.07 o
   4   2  21      120.45      118.03      2.82 o
   5   2  21       27.55       23.20      2.55 o
   6   2  21        0.01       -1.94      1.94 o
   7   2  21        5.59        6.75      2.17 o
   8   2  21        0.23       -2.14      2.14 o
   9   2  21        1.35        2.79      2.16 o
  -9   3  21        0.05       -1.39      2.07 o
  -8   3  21        3.38       -1.27      1.81 o
  -7   3  21        0.31       -0.43      2.15 o
  -6   3  21        0.54       -2.14      3.35 o
  -5   3  21        4.24        6.23      3.47 o
  -4   3  21       53.22       56.95      4.73 o
  -3   3  21       72.41       80.19      4.19 o
  -2   3  21      106.05       97.45      4.77 o
  -1   3  21       23.28       29.92      3.16 o
   0   3  21        2.45        7.20      2.36 o
   1   3  21        9.21       12.06      3.32 o
   2   3  21        6.89        6.69      2.34 o
   3   3  21        0.13       -1.36      2.01 o
   4   3  21        3.01        3.91      1.58 o
   5   3  21        0.56       -1.39      3.19 o
   6   3  21        7.94        5.42      2.03 o
   7   3  21        0.20        0.79      2.16 o
   8   3  21        2.40       -1.95      1.95 o
   9   3  21        0.02       -2.16      2.16 o
  -9   4  21        0.86        2.66      2.27 o
  -8   4  21        3.25        1.24      2.09 o
  -7   4  21        5.81        3.49      2.31 o
  -6   4  21       27.88       33.53      4.58 o
  -5   4  21       16.70       14.92      3.76 o
  -4   4  21       41.68       45.31      8.33 o
  -3   4  21       39.64       42.96      4.31 o
  -2   4  21       19.97       27.43      3.08 o
  -1   4  21       63.24       71.50      4.77 o
   0   4  21       21.45       22.24      3.40 o
   1   4  21       86.43       90.12      4.90 o
   2   4  21       10.61       12.15      2.78 o
   3   4  21      120.01      133.09      5.70 o
   4   4  21        8.19        7.73      2.47 o
   5   4  21       17.58       16.43      2.61 o
   6   4  21        4.30       -0.46      3.19 o
   7   4  21       39.52       42.93      3.48 o
   8   4  21        3.41       10.46      6.00 o
   9   4  21        2.65        5.54      6.38 o
  -8   5  21        1.26       -1.98      1.98 o
  -7   5  21        0.39       -1.63      2.27 o
  -6   5  21       37.35       37.29      4.73 o
  -5   5  21        1.09        2.30      4.88 o
  -4   5  21       77.54       90.39      5.80 o
  -3   5  21        5.68        9.78      3.48 o
  -2   5  21        5.61        6.51      3.25 o
  -1   5  21        6.50        9.97      3.18 o
   0   5  21       70.66       60.16      4.65 o
   1   5  21       30.03       30.28      4.67 o
   2   5  21       16.29        9.14      2.84 o
   3   5  21        0.13        3.88      3.17 o
   4   5  21        9.63       12.61      2.91 o
   5   5  21        3.40        5.06      2.71 o
   6   5  21       49.05       54.56      6.11 o
   7   5  21       17.18       18.07      3.28 o
   8   5  21       23.51       26.80      3.52 o
  -7   6  21        1.81       -2.33      2.33 o
  -6   6  21        5.94        6.37      2.17 o
  -5   6  21        7.60       12.29      6.09 o
  -4   6  21       24.29       24.96      4.16 o
  -3   6  21       35.34       35.87      4.30 o
  -2   6  21      121.68      116.80      6.57 o
  -1   6  21        6.92        7.67      3.49 o
   0   6  21        0.00        1.43      2.87 o
   1   6  21       81.42       92.54      5.57 o
   2   6  21        2.54       -0.67      2.89 o
   3   6  21        0.03        1.79      2.73 o
   4   6  21       32.62       39.46      3.92 o
   5   6  21        4.91        8.03      3.00 o
   6   6  21       22.71       28.92      3.81 o
   7   6  21        2.64        0.42      3.09 o
  -6   7  21        3.36        2.97      2.23 o
  -5   7  21        1.31        3.44      3.74 o
  -4   7  21        6.49        4.07      3.67 o
  -3   7  21        7.85       10.69      3.78 o
  -2   7  21       21.29       19.83      3.99 o
  -1   7  21        0.43       -0.13      3.29 o
   0   7  21        6.45        7.84      3.44 o
   1   7  21        9.97        3.37      3.15 o
   2   7  21        0.00        0.43      2.98 o
   3   7  21       42.88       50.24      4.58 o
   4   7  21       45.11       45.72      4.33 o
   5   7  21       11.94        5.66      3.26 o
  -3   8  21        1.16        2.65      3.74 o
  -2   8  21       19.54       18.29      4.13 o
  -1   8  21       12.33       10.97      3.91 o
   0   8  21       34.32       36.02      4.41 o
   1   8  21       92.98      101.91      6.39 o
   2   8  21        1.71       -1.77      3.31 o
   3   8  21       26.10       33.43      4.31 o
  -8   0  22       16.58       12.95      3.19 o
  -6   0  22       25.35       29.44      4.32 o
  -4   0  22       17.66       20.91      3.76 o
  -2   0  22      106.47      112.65      5.86 o
   0   0  22       76.48       73.13      4.74 o
   2   0  22       79.73       83.49      4.53 o
   4   0  22        8.49        7.04      1.45 o
   6   0  22       17.44        4.69      6.30 o
  -9   1  22        0.99        4.23      2.14 o
  -8   1  22        5.77        8.59      1.98 o
  -7   1  22        0.78        1.35      2.72 o
  -6   1  22       17.99       26.00      3.38 o
  -5   1  22       29.88       38.50      3.14 o
  -4   1  22        0.00       -1.13      2.16 o
  -3   1  22        2.75        0.73      3.34 o
  -2   1  22       22.73       17.79      2.39 o
  -1   1  22       11.57       12.75      2.20 o
   0   1  22       45.33       45.35      2.74 o
   1   1  22       35.58       33.49      2.44 o
   2   1  22        9.13        5.57      1.74 o
   3   1  22        6.84        7.06      1.22 o
   4   1  22       94.35      101.16      2.34 o
   5   1  22        2.97        0.87      1.71 o
   6   1  22       13.51        5.20      5.66 o
   7   1  22        0.38       -1.23      6.21 o
   9   1  22        1.49        0.25      2.41 o
  -9   2  22       17.03       24.57      2.53 o
  -8   2  22       10.32       14.13      2.17 o
  -7   2  22       24.22       27.87      3.81 o
  -6   2  22        2.85        2.56      3.37 o
  -5   2  22       22.74       28.74      3.34 o
  -4   2  22       15.77       17.02      2.61 o
  -3   2  22      192.99      210.89      5.69 o
  -2   2  22        5.96        4.51      2.18 o
  -1   2  22       95.66      116.51      4.16 o
   0   2  22        5.49        3.06      1.91 o
   1   2  22       99.45       99.84      3.64 o
   2   2  22        2.76        0.74      1.68 o
   3   2  22       14.89       13.87      1.79 o
   4   2  22       24.09       23.04      1.83 o
   5   2  22        9.50        8.94      1.28 o
   6   2  22        7.11       10.78      2.33 o
   7   2  22        5.02        3.22      2.17 o
   8   2  22        1.86        1.18      5.96 o
  -8   3  22        1.44       -0.33      2.12 o
  -7   3  22        6.00       13.31      3.97 o
  -6   3  22        1.66        3.96      3.61 o
  -5   3  22        8.87       19.43      4.19 o
  -4   3  22        1.90        5.53      3.74 o
  -3   3  22       15.43        8.50      2.90 o
  -2   3  22        3.37        3.86      2.73 o
  -1   3  22       22.50       24.41      3.09 o
   0   3  22        2.06       -0.38      2.40 o
   1   3  22        0.81       -0.91      2.28 o
   2   3  22       16.97       16.76      2.63 o
   3   3  22        4.57        7.23      2.59 o
   4   3  22       23.36       25.28      2.86 o
   5   3  22       10.86       15.29      2.50 o
   6   3  22       27.39       24.88      2.63 o
   7   3  22        8.91        8.71      3.93 o
   8   3  22        1.07        1.07      2.15 o
  -8   4  22        2.47       -0.39      3.24 o
  -7   4  22        9.89       12.23      4.95 o
  -6   4  22       15.02       15.61      4.07 o
  -5   4  22       41.61       50.85      4.90 o
  -4   4  22       76.33       83.93      9.72 o
  -3   4  22       12.63       18.44      3.78 o
  -2   4  22        4.16        7.17      2.89 o
  -1   4  22        0.03       -2.74      2.74 o
   0   4  22      119.72      128.63      6.18 o
   1   4  22        6.02        7.77      2.85 o
   2   4  22        7.36       10.80      3.40 o
   3   4  22        6.13        5.06      3.57 o
   4   4  22       17.92       13.39      2.84 o
   5   4  22        2.11        2.85      2.40 o
   6   4  22       22.17       21.99      3.06 o
   7   4  22        1.24        1.21      2.75 o
  -7   5  22        1.72        0.16      3.64 o
  -6   5  22       44.14       41.33      5.83 o
  -5   5  22       25.01       25.81      4.34 o
  -4   5  22       36.01       41.83      4.91 o
  -3   5  22       94.09      104.74      9.24 o
  -2   5  22        1.63        2.58      3.22 o
  -1   5  22        2.84       -0.97      2.95 o
   0   5  22        5.53        0.31      2.92 o
   1   5  22        9.74        8.77      3.15 o
   2   5  22        0.13        1.17      2.82 o
   3   5  22        0.01       -1.05      2.76 o
   4   5  22        3.20        7.44      2.89 o
   5   5  22        0.40        2.32      3.04 o
   6   5  22        0.32        1.68      4.10 o
   7   5  22        7.44       -0.21      6.26 o
  -6   6  22       16.13       16.57      7.10 o
  -5   6  22        5.23        2.34      3.97 o
  -4   6  22        0.18       -3.43      3.43 o
  -3   6  22        2.21        1.43      3.37 o
  -2   6  22        6.34        9.04      5.50 o
  -1   6  22        5.54        6.72      3.38 o
   0   6  22        2.01        2.53      3.11 o
   1   6  22       41.21       45.38      4.34 o
   2   6  22        0.56       -0.16      2.86 o
   3   6  22       35.29       37.97      6.45 o
   4   6  22        7.04       10.05      3.37 o
   5   6  22       71.54       70.70      5.09 o
  -4   7  22        2.46        0.33      3.67 o
  -3   7  22        8.24        4.41      6.19 o
  -2   7  22        0.29        2.17      3.44 o
  -1   7  22       10.41        6.28      3.68 o
   0   7  22       63.75       81.50      6.09 o
   1   7  22       56.92       70.45      8.84 o
   2   7  22       20.76       24.44      4.06 o
   3   7  22       10.57        7.26      3.61 o
  -7   0  23        9.99        5.62      4.90 o
  -5   0  23       21.39       19.79      4.05 o
  -3   0  23        2.95        5.48      3.22 o
  -1   0  23       51.57       55.41      4.57 o
   1   0  23       14.05       25.21      6.98 o
   3   0  23       80.16       88.27      4.57 o
   5   0  23       30.76       37.24      7.78 o
  -8   1  23       13.21       14.78      4.05 o
  -7   1  23        5.11       10.45      3.11 o
  -6   1  23        2.80        1.61      2.72 o
  -5   1  23        7.30       10.80      2.65 o
  -4   1  23       20.89       19.60      2.72 o
  -3   1  23       16.39       18.55      3.82 o
  -2   1  23        3.17        5.92      2.19 o
  -1   1  23       18.03       14.10      2.37 o
   0   1  23       17.57       20.42      2.36 o
   1   1  23        6.87        8.32      2.11 o
   2   1  23        0.70       -1.07      1.75 o
   3   1  23        1.84       -1.07      1.79 o
   4   1  23        0.02       -1.08      1.08 o
   5   1  23       23.82       26.19      2.48 o
   6   1  23        9.19       12.22      6.30 o
   7   1  23        0.32        1.65      6.51 o
  -7   2  23        2.75       -0.11      2.90 o
  -6   2  23        5.43        5.82      2.87 o
  -5   2  23       17.82       19.77      3.17 o
  -4   2  23        0.03        1.84      2.44 o
  -3   2  23        5.43        6.80      2.47 o
  -2   2  23        0.20        1.89      2.19 o
  -1   2  23        5.08        7.12      2.68 o
   0   2  23       33.83       36.88      2.73 o
   1   2  23        4.72        5.87      2.06 o
   2   2  23       53.44       64.39      4.66 o
   3   2  23        0.32        1.00      2.23 o
   4   2  23       37.32       46.15      3.05 o
   5   2  23       22.62       28.69      2.02 o
   6   2  23        0.39        0.63      5.79 o
   7   2  23        1.36        7.65      6.72 o
  -7   3  23        0.12       -3.39      3.54 o
  -6   3  23        0.03       -1.02      4.76 o
  -5   3  23        1.18        0.40      3.48 o
  -4   3  23       30.07       23.74      4.16 o
  -3   3  23       17.51       20.54      3.25 o
  -2   3  23       92.19      112.96      5.43 o
  -1   3  23       20.16       19.82      4.19 o
   0   3  23       15.96       23.83      3.13 o
   1   3  23       12.87       14.50      2.81 o
   2   3  23       45.88       49.94      4.31 o
   3   3  23        2.69        3.49      2.61 o
   4   3  23       40.75       49.39      4.99 o
   5   3  23       18.53       18.83      2.73 o
   6   3  23        6.34        7.33      2.64 o
   7   3  23        2.37        2.98      3.85 o
  -6   4  23       12.72       14.50      4.18 o
  -5   4  23       47.98       45.98      5.04 o
  -4   4  23       45.37       47.56      6.15 o
  -3   4  23       18.42       27.28      4.25 o
  -2   4  23        4.52        4.74      5.47 o
  -1   4  23        3.58        5.20      3.18 o
   0   4  23        1.84        7.55      3.25 o
   1   4  23       81.37       82.22      5.09 o
   2   4  23        0.14        2.21      2.91 o
   3   4  23        8.34       11.18      3.07 o
   4   4  23        0.07       -0.70      2.64 o
   5   4  23        7.31        5.31      4.78 o
   6   4  23        2.16        5.71      2.55 o
  -5   5  23        8.97       14.83      4.28 o
  -4   5  23        2.08        5.96      3.84 o
  -3   5  23       16.43       24.22      4.08 o
  -2   5  23        4.27       -1.29      3.35 o
  -1   5  23        0.46        2.15      3.30 o
   0   5  23        0.22       -2.86      2.86 o
   1   5  23        7.28        8.27      3.19 o
   2   5  23        0.54        0.44      2.98 o
   3   5  23        0.38       -1.98      2.87 o
   4   5  23       21.80       35.22      6.83 o
   5   5  23       48.56       61.78      4.79 o
  -4   6  23        0.15       12.34      6.21 o
  -3   6  23        0.02       -0.89      4.12 o
  -2   6  23        2.48       -0.95      3.29 o
  -1   6  23        0.23        4.42      3.42 o
   0   6  23       48.80       60.96      5.03 o
   1   6  23        0.98        5.88      3.42 o
   2   6  23       72.99       77.66      5.43 o
   3   6  23        9.59       11.14      3.42 o
  -6   0  24        1.68        2.95      4.19 o
  -4   0  24        0.01       -4.59      4.59 o
  -2   0  24       51.13       57.84      8.92 o
   0   0  24        2.89        1.54      2.81 o
   2   0  24        5.48        7.45      2.98 o
   4   0  24       89.95      101.27      4.92 o
   6   0  24       67.05       77.24      9.77 o
  -6   1  24       24.66       36.32      3.87 o
  -5   1  24        0.00        2.77      2.71 o
  -4   1  24        0.36       -1.12      2.36 o
  -3   1  24        0.04       -2.13      2.28 o
  -2   1  24        1.77       -1.95      2.22 o
  -1   1  24       29.30       26.36      2.71 o
   0   1  24        0.50        0.02      2.10 o
   1   1  24       15.75       18.57      2.37 o
   2   1  24       21.56       23.99      2.37 o
   3   1  24        3.34        3.99      1.91 o
   4   1  24       15.35       15.97      2.40 o
   5   1  24       19.96       26.93      5.38 o
   6   1  24       21.29       27.23      7.95 o
  -6   2  24        0.11       -2.35      2.69 o
  -5   2  24        9.96       12.56      3.05 o
  -4   2  24        0.75       -0.57      2.70 o
  -3   2  24       59.80       67.87      5.51 o
  -2   2  24        5.24        9.32      2.70 o
  -1   2  24        2.04        5.23      2.30 o
   0   2  24       34.95       44.50      2.99 o
   1   2  24       27.13       34.28      2.70 o
   2   2  24       16.17       21.75      2.98 o
   3   2  24        1.11        3.71      2.60 o
   4   2  24        4.47        0.74      2.47 o
   5   2  24        9.31        5.71      2.44 o
   6   2  24       12.95       17.50      6.85 o
  -5   3  24       10.10       15.84      6.00 o
  -4   3  24        7.46        6.44      3.78 o
  -3   3  24        5.90       13.49      4.02 o
  -2   3  24       10.55       20.71      3.61 o
  -1   3  24       91.25      114.31      9.05 o
   0   3  24        7.37        5.16      2.87 o
   1   3  24        7.85        6.88      2.82 o
   2   3  24        5.21        3.90      4.48 o
   3   3  24       28.61       35.15      6.15 o
   4   3  24        1.25       -1.42      2.56 o
   5   3  24        2.94        0.07      4.93 o
  -4   4  24        6.30        8.07      8.73 o
  -3   4  24       14.04       14.32      4.59 o
  -2   4  24       17.64       16.29      4.08 o
  -1   4  24        0.50       -1.75      3.25 o
   0   4  24        0.07       -2.36      3.09 o
   1   4  24       17.06       17.82      3.67 o
   2   4  24        9.60        9.05      3.28 o
   3   4  24        0.93       -1.82      2.81 o
   4   4  24       18.42       20.76      3.31 o
  -3   5  24        3.76        4.07      3.79 o
  -2   5  24       11.85       11.83      3.99 o
  -1   5  24        0.53        0.40      3.25 o
   0   5  24        0.42       -1.45      3.40 o
   1   5  24        6.11        5.73      3.49 o
   2   5  24       34.61       43.61      4.36 o
   3   5  24       29.25       29.38      7.74 o
  -5   0  25        6.28        9.64      3.97 o
  -3   0  25       33.22       38.59      4.68 o
  -1   0  25        6.20        4.12      3.39 o
   1   0  25       10.30       14.61      3.48 o
   3   0  25        4.43        5.81      2.90 o
  -4   1  25       14.87       17.92      2.89 o
  -3   1  25        2.80        2.87      2.56 o
  -2   1  25       28.89       26.51      3.06 o
  -1   1  25        4.83        7.37      2.46 o
   0   1  25        8.56       14.17      2.53 o
   1   1  25       45.39       52.50      3.30 o
   2   1  25       29.87       38.32      2.79 o
   3   1  25       15.13       17.06      2.28 o
   4   1  25        0.49       -2.10      2.31 o
  -4   2  25        4.28       10.54      3.08 o
  -3   2  25        0.47        2.55      2.54 o
  -2   2  25       72.59       97.48      4.37 o
  -1   2  25       21.65       30.88      3.12 o
   0   2  25       21.77       30.39      3.63 o
   1   2  25        0.54        2.53      2.79 o
   2   2  25       13.56       14.42      3.51 o
   3   2  25        5.72        4.05      3.46 o
   4   2  25        6.75        4.05      4.06 o
  -3   3  25        0.01       -1.66      3.46 o
  -2   3  25       19.97       23.32      4.25 o
  -1   3  25       11.27       18.52      3.48 o
   0   3  25       13.81        8.32      3.66 o
   1   3  25        0.83       -2.26      2.95 o
   2   3  25       25.99       36.14      5.45 o
   3   3  25        8.06        5.54      3.06 o
  -1   4  25        1.80       -3.32      3.32 o
   0   4  25        1.17        1.83      3.31 o
   1   4  25       11.36        7.14      6.30 o
   0   0  26        2.13        1.52      3.44 o
  -1   1  26        4.61        5.89      4.69 o
   0   1  26       13.31       10.38      4.65 o
 
